# Supplementary material for: A Dynamic Genome-Scale Model Identifies Metabolic Pathways Associated with Cold Tolerance in Saccharomyces kudriavzevii
Source: Microbiol Spectr. 2023 May 25;11(3):e03519-22. doi: 10.1128/spectrum.03519-22 (PMC10269563; doi:10.1128/spectrum.03519-22)
Supplement: Supplemental file 1 — Tables S1 to S7. Download spectrum.03519-22-s0001.xlsx, XLSX file, 1.7 MB [file spectrum.03519-22-s0001.xlsx]

## Sheet: Table S1 genes
S. cerevisiae S288c gene list									Genes absent in S. kudriavzevii								Genes only in S. kudriavzevii			Metabolic genes in the GEM ABSENT in S. Kudriavzevii								Metabolic genes in the GEM ABSENT in S. kudriavzevii without redudancy in case of deletetion
Gene	SN	Swiss-Prot	Entry	SGD	Size	CH			Gene	SN	Swiss-Prot	Entry	SGD	Size	CH		Gene			Gene								Gene
AAC1	YMR056C	P04710	ADT1_YEAST	S000004660	309	13			YAL004W	YAL004W	P39703	YAA4_YEAST	S000002136	215	1		SKUD_201111			YAR071W PHO11								FDH1
AAC3	YBR085W	P18238	ADT3_YEAST	S000000289	307	2			YAL016C-B	YAL016C-B	P0C1V3	YA016_YEAST	S000028528	61	1		VIN7_6908				'acid phosphatase (secreted)'							DDI2
AAD10	YJR155W	P47182	AAD10_YEAST	S000003916	288	10			YAL026C-A	YAL026C-A	A0A023PXH4	YA026_YEAST	S000028730	145	1		VIN7_6972											DDI3
AAD14	YNL331C	P42884	AAD14_YEAST	S000005275	376	14			YAL031W-A	YAL031W-A	A0A023PZ94	YA031_YEAST	S000028731	102	1		KOS1			YCL069W VBA3								ASP3-1	ASP3-2	ASP3-3	ASP3-4	All four extracellular asparaginase genes are missing.
AAD15	YOL165C	Q08361	AAD15_YEAST	S000005525	143	15			YAL034C-B;_YAL035C-A	YAL034C-B	O13515	YA034_YEAST	S000002137	117	1		R0020C				'L-histidine transport, vacuolar'							YHB1
AAD16	YPL088W	Q02895	AAD16_YEAST	S000006009	342	16			YAL045C	YAL045C	P39725	YAE5_YEAST	S000000043	102	1						'L-lysine transport'							SRY1
AAD3	YCR107W	P25612	AAD3_YEAST	S000000704	363	3			YAL056C-A;_YAL058C-A	YAL056C-A	O13513	YA056_YEAST	S000002139	116	1													DIA3
AAD4	YDL243C	Q07747	AAD4_YEAST	S000002402	329	4			FLO9	YAL063C	P39712	FLO9_YEAST	S000000059	1322	1					YDL024C DIA3								APA2
AAD6	YFL056C	P43547	AAD6_YEAST	S000001838	212	6			YAL063C-A	YAL063C-A	Q3E791	YA063_YEAST	S000028813	96	1						'thiamin phosphatase'							GTT2
AAH1	YNL141W	P53909	ADE_YEAST	S000005085	347	14			TDA8	YAL064C-A	Q6B2U8	TDA8_YEAST	S000002140	126	1						'riboflavin-5-phosphate phosphohydrolase'							MMP1
AAP1	YHR047C	P37898	AAP1_YEAST	S000001089	856	8			YAL064W	YAL064W	P39711	YAG4_YEAST	S000000060	94	1
AAR2	YBL074C	P32357	AAR2_YEAST	S000000170	355	2			YAL064W-B	YAL064W-B	O13512	YA64B_YEAST	S000002141	126	1					YDR009W GAL3
AAT1	YKL106W	Q01802	AATM_YEAST	S000001589	451	11			YAL065C	YAL065C	O13511	YA065_YEAST	S000001817	128	1						'ATP:alpha-D-galactose 1-phosphotransferase'
AAT2;_ASP5	YLR027C	P23542	AATC_YEAST	S000004017	418	12			YAL066W	YAL066W	P39710	YAG6_YEAST	S000000061	102	1
ABD1	YBR236C	P32783	MCES_YEAST	S000000440	436	2			SEO1	YAL067C	P39709	SEO1_YEAST	S000000062	593	1					YDR039C ENA2
ABF1;_BAF1;_OBF1;_REB2;_SBF1	YKL112W	P14164	ABF1_YEAST	S000001595	731	11			YAL067W-A	YAL067W-A	Q8TGK6	YA067_YEAST	S000028593	75	1						'Sodium transport ATPase 5 (EC 3.6.3.7)'
ABF2;_HIM1	YMR072W	Q02486	ABF2_YEAST	S000004676	183	13			PAU8	YAL068C	P0CE92	PAU8_YEAST	S000002142	120	1
ABM1	YJR108W	P47146	ABM1_YEAST	S000003869	123	10			YAL068W-A	YAL068W-A	Q8TGK7	YAG8_YEAST	S000028594	84	1					YDR530C APA2
ABP1	YCR088W	P15891	ABP1_YEAST	S000000684	592	3			YAL069W	YAL069W	O13588	YA069_YEAST	S000002143	104	1						'ATP adenylyltransferase'
ABP140;_TRM140	YOR239W	Q08641	AB140_YEAST	S000005765	628	15			YAR019W-A	YAR019W-A	A0A023PXB0	YA019_YEAST	S000028735	110	1
ABZ1	YNR033W	P37254	ADCS_YEAST	S000005316	787	14			YAR023C	YAR023C	D6VPM8	YAJ3_YEAST	S000000074	179	1					YEL070W DSF1
ABZ2	YMR289W	Q03266	PABC_YEAST	S000004902	374	13			YAR029W;_FUN57	YAR029W	P39549	YAJ9_YEAST	S000000077	74	1						'D-Mannitol:NAD+ 2-oxidoreductase'
ACA1	YER045C	P39970	ACA1_YEAST	S000000847	489	5			YAR030C	YAR030C	P39550	YAK0_YEAST	S000001821	113	1
ACB1;_ACB	YGR037C	P31787	ACBP_YEAST	S000003269	87	7			MST28	YAR033W	P39552	MST28_YEAST	S000000079	234	1					YFL061W DDI2
ACC1;_ABP2;_FAS3;_MTR7	YNR016C	Q00955	ACAC_YEAST	S000005299	2233	14			YAR035C-A	YAR035C-A	Q8TGV0	YA035_YEAST	S000028595	26	1						'urea hydro-lyase (cyanamide-forming)'
ACE2	YLR131C	P21192	ACE2_YEAST	S000004121	770	12			YAR047C	YAR047C	P39557	YAL7_YEAST	S000000083	106	1
ACF2;_ENG2;_PCA1	YLR144C	Q12168	ENG2_YEAST	S000004134	779	12			FLO1;_FLO2;_FLO4;_FLO8	YAR050W	P32768	FLO1_YEAST	S000000084	1537	1					YGR087C PDC6
ACF4	YJR083C	P47129	ACF4_YEAST	S000003843	309	10			YAR053W	YAR053W	P39559	YAM3_YEAST	S000000085	98	1						'3-methyl-2-oxobutanoate decarboxylase'
ACH1	YBL015W	P32316	ACH1_YEAST	S000000111	526	2			YAR060C	YAR060C	P0CX88	YAN0_YEAST	S000000086	111	1						'3-methyl-2-oxopentanoate decarboxylase'
ACK1	YDL203C	Q07622	ACK1_YEAST	S000002362	623	4			YAR061W	YAR061W	P0CX90	YAN1_YEAST	S000000087	67	1						'acetaldehyde condensation'
ACL4	YDR161W	Q03771	ACL4_YEAST	S000002568	387	4			YAR062W	YAR062W	P0CI66	YAN2_YEAST	S000000088	198	1						'indole-3-pyruvate decarboxylase'
ACM1	YPL267W	Q08981	ACM1_YEAST	S000006188	209	16			YAR064W	YAR064W	P39563	YAN4_YEAST	S000000089	99	1						'pyruvate decarboxylase'
ACO1;_GLU1	YLR304C	P19414	ACON_YEAST	S000004295	778	12			YAR066W	YAR066W	P0CX18	YA066_YEAST	S000002144	203	1						'pyruvate decarboxylase (acetoin-forming)'
ACO2	YJL200C	P39533	ACON2_YEAST	S000003736	789	10			YAR068W	YAR068W	P39564	YAN8_YEAST	S000000091	161	1						'pyruvate decarboxylase (aldedyde-forming)'
ACP1	YKL192C	P32463	ACPM_YEAST	S000001675	125	11			YAR069C	YAR069C	P0CX92	YAN9_YEAST	S000000092	97	1						'pyruvate decarboxylase (hydroxy-phenyl)'
ACS1	YAL054C	Q01574	ACS1_YEAST	S000000050	713	1			YAR070C	YAR070C	P39566	YAO0_YEAST	S000000093	99	1
ACS2	YLR153C	P52910	ACS2_YEAST	S000004143	683	12			PHO11	YAR071W	P35842	PPAB_YEAST	S000000094	467	1					YGR234W YHB1
ACT1;_ABY1;_END7	YFL039C	P60010	ACT_YEAST	S000001855	375	6			IMD1	YAR073W	P39567	IMDH1_YEAST	S000000095	403	1						'nitric oxide, NADH2:oxygen oxidoreductase'
ADA2	YDR448W	Q02336	ADA2_YEAST	S000002856	434	4			YAR075W	YAR075W	O42831	YA075_YEAST	S000002145	157	1						'nitric oxide, NADPH2:oxygen oxidoreductase'
ADD37	YMR184W	Q03233	ADD37_YEAST	S000004796	198	13			YBL008W-A	YBL008W-A	Q3E821	YB008_YEAST	S000028529	79	2
ADD66;_PBA2;_POC2	YKL206C	P36040	POC2_YEAST	S000001689	267	11			YBL044W;_YBL0404	YBL044W	P38194	YBE4_YEAST	S000000140	122	2					YHR216W IMD2
ADE1	YAR015W	P27616	PUR7_YEAST	S000000070	306	1			RRT1	YBL048W	P38192	RRT1_YEAST	S000000144	103	2						'IMP dehydrogenase'
ADE12	YNL220W	P80210	PURA_YEAST	S000005164	433	14			YBL053W;_YBL0514	YBL053W	P38190	YBF3_YEAST	S000000149	124	2
ADE13	YLR359W	Q05911	PUR8_YEAST	S000004351	482	12			YBL059W;_YBL0508;_YBL0516	YBL059W	P34224	YBF9_YEAST	S000000155	193	2					YJR158W HXT16
ADE16	YLR028C	P54113	PUR91_YEAST	S000004018	591	12			YBL071C;_YBL0615	YBL071C	P38185	YBH1_YEAST	S000000167	102	2						'D-fructose transport'	YJL221C IMA4		YIL172C IMA3
ADE17	YMR120C	P38009	PUR92_YEAST	S000004727	592	13			YBL071C-B	YBL071C-B	Q8TGU8	YB071_YEAST	S000028597	32	2						'D-mannose transport'
ADE2	YOR128C	P21264	PUR6_YEAST	S000005654	571	15			YBL083C;_YBL0719	YBL083C	P38178	YBI3_YEAST	S000000179	141	2						'glucose transport'
ADE3	YGR204W	P07245	C1TC_YEAST	S000003436	946	7			YBL094C;_YBL0836	YBL094C	P38173	YBJ4_YEAST	S000000190	110	2						'D-sorbitol transport'	YNR072W HXT17		YJL219W HXT9
ADE4	YMR300C	P04046	PUR1_YEAST	S000004915	510	13			YBL096C;_YBL0834	YBL096C	P38171	YBJ6_YEAST	S000000192	102	2						'L-sorbitol transport'
ADE5,7	YGL234W	P07244	PUR2_YEAST	S000003203	802	7			YBL100W-C;_YBL101W-C	YBL100W-C	P0C269	YB00C_YEAST	S000028598	39	2						'L-sorbose transport'
ADE6	YGR061C	P38972	PUR4_YEAST	S000003293	1358	7			YBL107W-A	YBL107W-A	Q6B113	YB107_YEAST	S000007229	34	2						'D-tagatose uptake via diffusion'
ADE8	YDR408C	P04161	PUR3_YEAST	S000002816	214	4			PAU9	YBL108C-A	Q3E770	PAU9_YEAST	S000007592	120	2
ADF1	YCL058W-A	Q2V2Q1	ADF1_YEAST	S000028518	113	3			YBL108W;_YBL0801	YBL108W	P38161	YBK8_YEAST	S000000204	101	2					YJR160C MPH3
ADH1;_ADC1	YOL086C	P00330	ADH1_YEAST	S000005446	348	15			YBL109W	YBL109W	P89495	YB109_YEAST	S000002150	111	2						'glucose transport'
ADH2;_ADR2	YMR303C	P00331	ADH2_YEAST	S000004918	348	13			YBL111C	YBL111C	Q3E7Y5	YB111_YEAST	S000002151	667	2						'maltose transport'
ADH3	YMR083W	P07246	ADH3_YEAST	S000004688	375	13			YBL112C	YBL112C	Q3E7Y4	YB112_YEAST	S000002152	105	2
ADH4;_ZRG5	YGL256W	P10127	ADH4_YEAST	S000003225	382	7			YBL113C	YBL113C	Q7M4S9	YB113_YEAST	S000002153	792	2					YKL218C SRY1
ADH5	YBR145W	P38113	ADH5_YEAST	S000000349	351	2			YBL113W-A	YBL113W-A	Q8TGK5	YB13A_YEAST	S000028599	160	2						'threo-3-hydroxy-L-aspartate ammonia-lyase'
ADH6	YMR318C	Q04894	ADH6_YEAST	S000004937	360	13			YBR012C;_YBR0205	YBR012C	P38214	YBM2_YEAST	S000000216	139	2
ADH7	YCR105W	P25377	ADH7_YEAST	S000000702	361	3			YBR013C;_YBR0209	YBR013C	P38215	YBM3_YEAST	S000000217	129	2					YKL220C FRE2
ADI1	YMR009W	Q03677	MTND_YEAST	S000004611	179	13			YBR027C;_YBR0311	YBR027C	P38220	YBN7_YEAST	S000000231	110	2						'Fe(II):NADP+ oxidoreductase'
ADK1;_AKY;_AKY1;_AKY2	YDR226W	P07170	KAD2_YEAST	S000002634	222	4			RPL4A;_RPL2;_RPL2A	YBR031W	P10664	RL4A_YEAST	S000000235	362	2
ADK2;_AKY3;_PAK3	YER170W	P26364	KAD3_YEAST	S000000972	225	5			YBR032W;_YBR0317	YBR032W	P38223	YBO2_YEAST	S000000236	100	2					YLL060C GTT2
ADO1	YJR105W	P47143	ADK_YEAST	S000003866	340	10			YBR064W;_YBR0612	YBR064W	P38240	YBR4_YEAST	S000000268	142	2						'Glutathione S-transferase 1 (EC 2.5.1.18) (GST-I)'
ADP1	YCR011C	P25371	ADP1_YEAST	S000000604	1049	3			TIP1	YBR067C	P27654	TIP1_YEAST	S000000271	210	2
ADR1	YDR216W	P07248	ADR1_YEAST	S000002624	1323	4			YBR072C-A	YBR072C-A	Q3E794	YB072_YEAST	S000028532	53	2					YLL061W MMP1
ADY2;_ATO1	YCR010C	P25613	ADY2_YEAST	S000000603	283	3			YBR076C-A;_smORF46	YBR076C-A	P0C5L2	YB076_YEAST	S000028533	88	2						'S-methylmethionine permease'
ADY3	YDL239C	Q07732	ADY3_YEAST	S000002398	790	4			YBR090C;_YBR0811B	YBR090C	P38253	YBU0_YEAST	S000000294	122	2
ADY4	YLR227C	Q05955	ADY4_YEAST	S000004217	493	12			YBR109W-A	YBR109W-A	P90471	YB09A_YEAST	S000028737	74	2					YLR070C XYL2
AEP1;_NCA1	YMR064W	P32493	AEP1_YEAST	S000004668	518	13			YBR116C;_YBR0911	YBR116C	P38268	YBW6_YEAST	S000000320	175	2						'xylitol dehydrogenase (D-xyulose-forming)'
AEP2;_ATP13	YMR282C	P22136	AEP2_YEAST	S000004895	580	13			YBR126W-B	YBR126W-B	A0A023PXH5	YB26B_YEAST	S000028738	47	2
AEP3	YPL005W	Q12089	AEP3_YEAST	S000005926	606	16			YBR144C;_YBR1121	YBR144C	P34215	YBZ4_YEAST	S000000348	104	2					YLR155C ASP3-1
AFB1	YLR040C	Q07988	AFB1_YEAST	S000004030	224	12			YBR174C;_YBR1236	YBR174C	P38294	YB24_YEAST	S000000378	104	2						'L-asparaginase'
AFG1;_AFG	YEL052W	P32317	AFG1_YEAST	S000000778	509	5			YBR178W;_YBR1240	YBR178W	P38296	YB28_YEAST	S000000382	124	2
AFG2;_DRG1	YLR397C	P32794	AFG2_YEAST	S000004389	780	12			YBR182C-A	YBR182C-A	Q8TGU6	YB182_YEAST	S000028603	64	2					YMR322C SNO4
AFG3;_YTA10	YER017C	P39925	AFG3_YEAST	S000000819	761	5			YBR190W;_YBR1318	YBR190W	P38303	YB40_YEAST	S000000394	103	2						'(R)-lactate hydro-lyase'	YLR157C ASP3-2		YLR158C ASP3-3		YLR160C ASP3-4
AFI1	YOR129C	Q99222	AFI1_YEAST	S000005655	893	15			RPL21A;_URP1	YBR191W	Q02753	RL21A_YEAST	S000000395	160	2
AFR1	YDR085C	P33304	AFR1_YEAST	S000002492	620	4			YBR196C-A	YBR196C-A	Q3E820	YB96A_YEAST	S000028534	49	2					YMR323W ERR3
AFT1;_RCS1	YGL071W	P22149	AFT1_YEAST	S000003039	690	7			YBR196C-B	YBR196C-B	Q3E778	YB96B_YEAST	S000028816	34	2						'enolase'
AFT2	YPL202C	Q08957	AFT2_YEAST	S000006123	416	16			YBR200W-A	YBR200W-A	Q3E755	YB200_YEAST	S000028535	54	2
AGA1	YNR044W	P32323	AGA1_YEAST	S000005327	725	14			YBR201C-A	YBR201C-A	Q2V2Q3	YB201_YEAST	S000087085	67	2					YNL333W SNZ2
AGA2	YGL032C	P32781	AGA2_YEAST	S000003000	87	7			YBR209W;_YBR1451	YBR209W	P38311	YB59_YEAST	S000000413	105	2						'D-ribulose 5-phosphate,D-glyceraldehyde 3-phosphate pyridoxal 5-phosphate-lyase'
AGC1	YPR021C	Q12482	AGC1_YEAST	S000006225	902	16			YBR224W;_YBR1521	YBR224W	P38320	YB74_YEAST	S000000428	171	2
AGE1;_SAT1	YDR524C	Q04412	AGE1_YEAST	S000002932	482	4			YBR226C;_YBR1523	YBR226C	P38322	YB76_YEAST	S000000430	136	2					YNL334C SNO2
AGE2	YIL044C	P40529	AGE2_YEAST	S000001306	298	9			SLM6	YBR266C	P38343	SLM6_YEAST	S000000470	150	2						'glutaminase'
AGP1	YCL025C	P25376	AGP1_YEAST	S000000530	633	3			YBR292C;_YBR2040	YBR292C	P38357	YB8F_YEAST	S000000496	123	2						'D-ribose 5-phosphate,D-glyceraldehyde 3-phosphate pyridoxal 5-phosphate-lyase (glutamine-hydrolyzing)'
AGP2	YBR132C	P38090	AGP2_YEAST	S000000336	596	2			YBR296C-A	YBR296C-A	Q8TGU5	YB296_YEAST	S000028605	39	2
AGP3	YFL055W	P43548	AGP3_YEAST	S000001839	558	6			YBR298C-A	YBR298C-A	Q8TGK4	YB298_YEAST	S000028606	73	2					YNL335W DDI3
AGX1	YFL030W	P43567	AGX1_YEAST	S000001864	385	6			YBR300C;_YBR2120	YBR300C	P38362	YB8J_YEAST	S000000504	165	2						'urea hydro-lyase (cyanamide-forming)'
AHA1	YDR214W	Q12449	AHA1_YEAST	S000002622	350	4			PAU24;_DAN3	YBR301W	P38155	PAU24_YEAST	S000000505	120	2
AHC1	YOR023C	Q12433	AHC1_YEAST	S000005549	566	15			COS2	YBR302C	P0CX12	COS2_YEAST	S000000506	379	2					YOL152W FRE7
AHC2	YCR082W	P25649	AHC2_YEAST	S000000678	128	3			YCL001W-A	YCL001W-A	P87012	YC01A_YEAST	S000007221	153	3						'Fe(II):NADP+ oxidoreductase'
AHP1	YLR109W	P38013	AHP1_YEAST	S000004099	176	12			YCL021W;_YCL21W	YCL021W	P25561	YCC1_YEAST	S000000526	117	3
AHT1	YHR093W	P29589	AHT1_YEAST	S000001135	182	8			YCL021W-A	YCL021W-A	Q96VH3	YC021_YEAST	S000007549	125	3					YOL157C IMA2
AI1	Q0050	P03875	AI1M_YEAST	S000007261	834	M			YCL022C;_YCL22C	YCL022C	P25562	YCC2_YEAST	S000000527	171	3						'sucrose glucohydrolase'
AI2	Q0055	P03876	AI2M_YEAST	S000007262	854	M			YCL023C;_YCL23C	YCL023C	P25563	YCC3_YEAST	S000000528	115	3						'Isomaltose 6-alpha-D-glucanohydrolase'
AI3;_ENS3;_I-SCEIII	Q0060	P03877	SCE3_YEAST	S000007263	415	M			FRM2	YCL026C-A	P37261	FRM2_YEAST	S000000589	193	3						'Dextrin 6-alpha-D-glucanohydrolase'
AI4;_ENS2;_I-SCEII	Q0065	P03878	SCE2_YEAST	S000007264	556	M			YCL041C;_YCL41C	YCL041C	P25571	YCE1_YEAST	S000000546	164	3						'Oligo-1,6-glucosidase IMA2 (EC 3.2.1.10) (Alpha-glucosidase) (Isomaltase 2)'
AI5_ALPHA;_I-SCEIV	Q0070	Q9ZZX1	SCE4_YEAST	S000007265	630	M			YCL042W;_YCL42W	YCL042W	P25572	YCE2_YEAST	S000000547	119	3
AI5_BETA	Q0075	Q9ZZX0	AI5B_YEAST	S000007266	354	M			RDT1	YCL054W-A	A0A0B7P221	RDT1_YEAST	S000178054	28	3					YOR071C NRT1
AIF1;_CPD1	YNR074C	P52923	AIF1_YEAST	S000005357	378	14			FYV5	YCL058C	P25585	FYV5_YEAST	S000000563	152	3						'thiamine transport'
AIM10	YER087W	P39965	SYPM_YEAST	S000000889	576	5			YCL065W;_YCL65W	YCL065W	P37264	YCG5_YEAST	S000000570	122	3
AIM11;_GEP8	YER093C-A	P87275	AIM11_YEAST	S000002960	137	5			HMLALPHA1	YCL066W	P0CY07	HMAL1_YEAST	S000000571	175	3					YOR192C THI72
AIM14	YGL160W	P53109	AIM14_YEAST	S000003128	570	7			HMLALPHA2	YCL067C	P0CY09	HMAL2_YEAST	S000000572	210	3						'thiamine transport'
AIM17;_FMP12	YHL021C	P23180	AIM17_YEAST	S000001013	465	8			YCL068C;_YCL68C	YCL068C	P25593	YCG8_YEAST	S000000573	260	3
AIM18;_FMP22	YHR198C	P38884	AIM18_YEAST	S000001241	321	8			VBA3	YCL069W	P25594	VBA3_YEAST	S000000574	458	3					YOR381W FRE3
AIM19	YIL087C	P40502	AIM19_YEAST	S000001349	157	9			GEX1	YCL073C	P25596	GEX1_YEAST	S000000575	615	3						'Fe(II):NADP+ oxidoreductase'
AIM2	YAL049C	P39721	AIM2_YEAST	S000000047	246	1			TY5A	YCL074W	P25600	YCH4_YEAST	S000000579	308	3
AIM20	YIL158W	P40451	AIM20_YEAST	S000001420	204	9			TY5B	YCL075W	P25601	YCH5_YEAST	S000000580	146	3					YCR107W AAD3,OL165C AAD15, YDL243C AAD4, YNL331C AAD14
AIM21	YIR003W	P40563	AIM21_YEAST	S000001442	679	9			YCL076W;_YCL76W	YCL076W	P25602	YCH6_YEAST	S000000581	247	3						'Putative aryl-alcohol dehydrogenase AAD3 (EC 1.1.1.-)'
AIM22	YJL046W	P47051	LPLA_YEAST	S000003582	409	10			YCR001W;_YCR021;_YCR1W	YCR001W	P25347	YCP2_YEAST	S000000594	104	3						'Putative aryl-alcohol dehydrogenase AAD3 (EC 1.1.1.-)'
AIM23	YJL131C	P47015	AIM23_YEAST	S000003667	356	10			YCR006C;_YCR044;_YCR6C	YCR006C	P25350	YCP6_YEAST	S000000599	157	3						'Putative aryl-alcohol dehydrogenase AAD3 (EC 1.1.1.-)'
AIM24;_FMP26	YJR080C	P47127	AIM24_YEAST	S000003841	394	10			YCR018C-A	YCR018C-A	Q96VH1	YC018_YEAST	S000007230	84	3						'Putative aryl-alcohol dehydrogenase AAD3 (EC 1.1.1.-)'
AIM25	YJR100C	P47140	AIM25_YEAST	S000003861	327	10			YCR022C;_YCR22C	YCR022C	P25620	YCR2_YEAST	S000000616	114	3						'Putative aryl-alcohol dehydrogenase AAD3 (EC 1.1.1.-)'
AIM26	YKL037W	P32858	AIM26_YEAST	S000001520	118	11			YCR025C;_YCR244;_YCR25C	YCR025C	P25352	YCR5_YEAST	S000000620	136	3						'Benzyl alcohol:NAD+ oxidoreductase'
AIM29	YKR074W	P36154	AIM29_YEAST	S000001782	155	11			BUD5	YCR038C	P25300	BUD5_YEAST	S000000634	642	3
AIM3	YBR108W	P38266	AIM3_YEAST	S000000312	947	2			YCR038W-A	YCR038W-A	Q96VG8	YC038_YEAST	S000007597	41	3					YOR388C FDH1
AIM32	YML050W	Q04689	AIM32_YEAST	S000004514	311	13			MATALPHA2;_ALPHA-2;_MAT2A;_MATAL2	YCR039C	P0CY08	MTAL2_YEAST	S000000635	210	3						'formate dehydrogenase'
AIM33	YML087C	Q04516	AIM33_YEAST	S000004552	312	13			MATALPHA1;_ALPHA-1;_MAT1A;_MATAL1	YCR040W	P0CY06	MTAL1_YEAST	S000000636	175	3
AIM34	YMR003W	Q03673	AIM34_YEAST	S000004605	198	13			YCR041W;_YCR41W	YCR041W	P37265	YCR41_YEAST	S000000637	110	3					YOR391C HSP33
AIM36;_FMP39	YMR157C	Q03798	AIM36_YEAST	S000004766	255	13			TAF2;_TAF150;_TSM1	YCR042C	P23255	TAF2_YEAST	S000000638	1407	3						'(R)-lactate hydro-lyase'
AIM39	YOL053W	Q08223	AIM39_YEAST	S000005414	395	15			YCR050C;_YCR50C	YCR050C	P25630	YCU0_YEAST	S000000646	102	3
AIM41	YOR215C	Q12032	AIM41_YEAST	S000005741	185	15			YCR064C;_YCR64C	YCR064C	P25640	YCV4_YEAST	S000000660	136	3					YOR393W ERR1
AIM44	YPL158C	Q99299	AIM44_YEAST	S000006079	758	16			YCR081C-A	YCR081C-A	Q8TGQ0	YC081_YEAST	S000028609	78	3						'enolase'
AIM45	YPR004C	Q12480	ETFA_YEAST	S000006208	344	16			YCR085W;_YCR85W	YCR085W	P25650	YCX5_YEAST	S000000681	117	3
AIM46;_FMP34	YHR199C	P38885	AIM46_YEAST	S000001242	310	8			YCR087W;_YCR87W	YCR087W	P25652	YCX7_YEAST	S000000683	171	3					YPL280W HSP32
AIM4;_SOY1	YBR194W	P38305	AIM4_YEAST	S000000398	123	2			FIG2	YCR089W	P25653	FIG2_YEAST	S000000685	1609	3						'(R)-lactate hydro-lyase'
AIM6	YDL237W	Q07716	AIM6_YEAST	S000002396	390	4			YCR095W-A	YCR095W-A	Q3E787	YC095_YEAST	S000029724	52	3
AIM7	YDR063W	Q12156	AIM7_YEAST	S000002470	149	4			HMRA2	YCR096C	P0CY13	HMRA2_YEAST	S000000692	119	3					YPL281C ERR2
AIM9;_FMP29	YER080W	P40053	AIM9_YEAST	S000000882	627	5			HMRA1	YCR097W	P0CY11	HMRA1_YEAST	S000000694	126	3						'enolase'
AIP1	YMR092C	P46680	AIP1_YEAST	S000004698	615	13			YCR097W-A	YCR097W-A	Q96VG6	YC097_YEAST	S000007632	88	3
AIR1	YIL079C	P40507	AIR1_YEAST	S000001341	360	9			YCR099C;_YCR99C	YCR099C	P25657	YCY9_YEAST	S000000696	155	3					YPR121W THI22
AIR2	YDL175C	Q12476	AIR2_YEAST	S000002334	344	4			YCR100C	YCR100C	P25606	YCZ0_YEAST	S000000697	316	3						'hydroxymethylpyrimidine kinase (ATP)'
AKL1	YBR059C	P38080	AKL1_YEAST	S000000263	1108	2			YCR101C	YCR101C	P25607	YCZ1_YEAST	S000000698	182	3						'phosphomethylpyrimidine kinase'
AKR1	YDR264C	P39010	AKR1_YEAST	S000002672	764	4			YCR102C	YCR102C	P25608	YCZ2_YEAST	S000000699	368	3
AKR2	YOR034C	Q12013	AKR2_YEAST	S000005560	749	15			YCR102W-A	YCR102W-A	Q96VG5	YC102_YEAST	S000007231	65	3
ALA1;_CDC64	YOR335C	P40825	SYA_YEAST	S000005862	983	15			RDS1	YCR106W	P25611	RDS1_YEAST	S000000703	832	3
ALB1	YJL122W	P47019	ALB1_YEAST	S000003658	175	10			AAD3	YCR107W	P25612	AAD3_YEAST	S000000704	363	3
ALD2;_ALD5	YMR170C	P47771	ALDH2_YEAST	S000004780	506	13			YCR108C	YCR108C	Q3E819	YC108_YEAST	S000028536	63	3
ALD3;_ALD4	YMR169C	P54114	ALDH3_YEAST	S000004779	506	13			YDL007C-A	YDL007C-A	Q2V2Q0	YD007_YEAST	S000113557	85	4
ALD4;_ALD7;_ALDH2	YOR374W	P46367	ALDH4_YEAST	S000005901	519	15			YDL009C	YDL009C	Q12210	YD009_YEAST	S000002167	107	4
ALD5;_ALD3;_ALDH5	YER073W	P40047	ALDH5_YEAST	S000000875	520	5			YDL022C-A;_smORF101;_SR3	YDL022C-A	P0C5L6	YD022_YEAST	S000028537	82	4
ALD6;_ALDH1	YPL061W	P54115	ALDH6_YEAST	S000005982	500	16			DIA3	YDL024C	P52290	PPAD_YEAST	S000002182	468	4
ALE1;_LCA1;_LPT1;_SLC4	YOR175C	Q08548	ALE1_YEAST	S000005701	619	15			YDL026W	YDL026W	Q12147	YDL26_YEAST	S000002184	103	4
ALF1	YNL148C	P53904	TBCB_YEAST	S000005092	254	14			BSC1	YDL037C	Q12140	BSC1_YEAST	S000002195	328	4
ALG1	YBR110W	P16661	ALG1_YEAST	S000000314	449	2			PRM7	YDL039C	Q12459	PRM7_YEAST	S000002197	698	4
ALG11	YNL048W	P53954	ALG11_YEAST	S000004993	548	14			YDL041W;_D2717	YDL041W	Q12352	YD041_YEAST	S000002199	117	4
ALG12;_ECM39	YNR030W	P53730	ALG12_YEAST	S000005313	551	14			YDL050C	YDL050C	Q07355	YD050_YEAST	S000002208	123	4
ALG13	YGL047W	P53178	ALG13_YEAST	S000003015	202	7			YDL062W	YDL062W	Q07410	YD062_YEAST	S000002220	141	4
ALG14	YBR070C	P38242	ALG14_YEAST	S000000274	237	2			YDL068W	YDL068W	Q07435	YD068_YEAST	S000002226	109	4
ALG2	YGL065C	P43636	ALG2_YEAST	S000003033	503	7			YDL086C-A	YDL086C-A	Q8TGP8	YD086_YEAST	S000028611	144	4
ALG3;_RHK1	YBL082C	P38179	ALG3_YEAST	S000000178	458	2			YDL094C	YDL094C	Q07509	YD094_YEAST	S000002252	169	4
ALG5	YPL227C	P40350	ALG5_YEAST	S000006148	334	16			YDL114W-A	YDL114W-A	P0C5M5	YDL14_YEAST	S000007598	37	4
ALG6	YOR002W	Q12001	ALG6_YEAST	S000005528	544	15			HNT1;_HIT1	YDL125C	Q04344	HNT1_YEAST	S000002283	158	4
ALG7;_TUR1	YBR243C	P07286	GPT_YEAST	S000000447	448	2			YDL158C	YDL158C	Q12047	YD158_YEAST	S000002317	102	4
ALG8	YOR067C	P40351	ALG8_YEAST	S000005593	577	15			YDL159C-B	YDL159C-B	Q8TGP9	YD59B_YEAST	S000028612	58	4
ALG9	YNL219C	P53868	ALG9_YEAST	S000005163	555	14			MHF2	YDL160C-A	Q3E829	CENPX_YEAST	S000028520	80	4
ALK1	YGL021W	P43633	ALK1_YEAST	S000002989	760	7			YDL162C	YDL162C	Q12307	YD162_YEAST	S000002321	118	4
ALK2	YBL009W	P32789	ALK2_YEAST	S000000105	676	2			YDL163W	YDL163W	Q12148	YD163_YEAST	S000002322	100	4
ALO1	YML086C	P54783	ALO_YEAST	S000004551	526	13			ASF2	YDL197C	P32448	ASF2_YEAST	S000002356	525	4
ALP1	YNL270C	P38971	ALP1_YEAST	S000005214	573	14			GLE1;_BRR3;_RSS1	YDL207W	Q12315	GLE1_YEAST	S000002366	538	4
ALR1	YOL130W	Q08269	ALR1_YEAST	S000005490	859	15			YDL213W-A;_D1019	YDL213W-A	Q00590	YD213_YEAST	-	100	4
ALR2	YFL050C	P43553	ALR2_YEAST	S000001844	858	6			YDL221W	YDL221W	Q07649	YD221_YEAST	S000002380	183	4
ALT1	YLR089C	P52893	ALAM_YEAST	S000004079	592	12			YDL228C	YDL228C	Q07658	YD228_YEAST	S000002387	213	4
ALT2	YDR111C	P52892	ALAT_YEAST	S000002518	507	4			YDL240C-A	YDL240C-A	P0C5L8	YD240_YEAST	S000007601	45	4
ALY1;_ART6	YKR021W	P36117	ALY1_YEAST	S000001729	915	11			YDL241W	YDL241W	Q07738	YD241_YEAST	S000002400	123	4
ALY2;_ART3	YJL084C	P47029	ALY2_YEAST	S000003620	1046	10			YDL242W	YDL242W	Q07746	YD242_YEAST	S000002401	117	4
AMA1;_SPO70	YGR225W	P50082	AMA1_YEAST	S000003457	593	7			AAD4	YDL243C	Q07747	AAD4_YEAST	S000002402	329	4
AMD1;_AMD	YML035C	P15274	AMPD_YEAST	S000004498	810	13			YDL247W-A	YDL247W-A	P0C5L9	YD247_YEAST	S000007602	24	4
AMD2;_AMDY;_AMDY1	YDR242W	P22580	AMDY_YEAST	S000002650	549	4			COS7	YDL248W	Q07788	COS7_YEAST	S000002407	383	4
AME1;_ARP100	YBR211C	P38313	CENPU_YEAST	S000000415	324	2			YDR003W-A	YDR003W-A	Q3E7Z7	YD003_YEAST	S000028819	40	4
AMF1	YOR378W	Q08902	AMF1_YEAST	S000005905	515	15			YDR008C	YDR008C	A0A023PZ99	YD008_YEAST	S000002415	116	4
AMN1;_CST13;_ICS4	YBR158W	P38285	AMN1_YEAST	S000000362	549	2			GAL3	YDR009W	P13045	GAL3_YEAST	S000002416	520	4
AMS1	YGL156W	P22855	MAN1_YEAST	S000003124	1083	7			YDR010C;_PZE110	YDR010C	Q12426	YDR10_YEAST	S000002417	110	4
ANB1;_HYP1;_TIF51B	YJR047C	P19211	IF5A2_YEAST	S000003808	157	10			RPL4B;_RPL2B	YDR012W	P49626	RL4B_YEAST	S000002419	362	4
ANP1;_GEM3	YEL036C	P32629	ANP1_YEAST	S000000762	500	5			FYV1	YDR024W	Q99341	FYV1_YEAST	S000002431	161	4
ANR2	YKL047W	P36090	ANR2_YEAST	S000001530	516	11			YDR029W	YDR029W	Q12111	YD029_YEAST	S000002436	104	4
ANS1	YHR126C	P38832	ANS1_YEAST	S000001168	159	8			YDR034C-A	YDR034C-A	P0C289	YD34A_YEAST	S000007233	58	4
ANT1	YPR128C	Q06497	ANT1_YEAST	S000006332	328	16			ENA2;_PMR2B	YDR039C	Q01896	ATN2_YEAST	S000002446	1091	4
ANY1;_CFS1	YMR010W	Q03687	ANY1_YEAST	S000004612	405	13			YDR048C	YDR048C	A0A023PZE6	YD048_YEAST	S000002455	104	4
AOS1;_RHC31	YPR180W	Q06624	RHC31_YEAST	S000006384	347	16			YDR053W	YDR053W	Q07790	YD053_YEAST	S000002460	131	4
APA1;_DTP	YCL050C	P16550	APA1_YEAST	S000000555	321	3			RTR2	YDR066C	Q12378	RTR2_YEAST	S000002473	196	4
APA2	YDR530C	P22108	APA2_YEAST	S000002938	325	4			YDR102C	YDR102C	Q03864	YD102_YEAST	S000002509	110	4
APC1	YNL172W	P53886	APC1_YEAST	S000005116	1748	14			YDR114C	YDR114C	Q04597	YDR14_YEAST	S000002521	100	4
APC11	YDL008W	Q12157	APC11_YEAST	S000002166	165	4			YDR133C	YDR133C	Q03904	YDR33_YEAST	S000002540	111	4
APC2;_RSI1	YLR127C	Q12440	APC2_YEAST	S000004117	853	12			VPS61	YDR136C	Q03913	VPS61_YEAST	S000002543	190	4
APC4	YDR118W	Q04601	APC4_YEAST	S000002525	652	4			RUB1	YDR139C	Q03919	RUB1_YEAST	S000002546	77	4
APC5;_RMC1	YOR249C	Q08683	APC5_YEAST	S000005775	685	15			YDR149C	YDR149C	A0A023PXH9	YD149_YEAST	S000002556	235	4
APC9	YLR102C	Q12107	APC9_YEAST	S000004092	265	12			NUM1;_PAC12	YDR150W	Q00402	NUM1_YEAST	S000002557	2748	4
APD1	YBR151W	P38281	APD1_YEAST	S000000355	316	2			YDR154C	YDR154C	A0A023PZA4	YD154_YEAST	S000002561	116	4
APE1;_API;_LAP4;_YSC1	YKL103C	P14904	AMPL_YEAST	S000001586	514	11			YDR157W	YDR157W	A0A023PZE8	YD57W_YEAST	S000002564	133	4
APE2;_LAP1	YKL157W	P32454	APE2_YEAST	S000001640	952	11			YDR169C-A;_smORF118;_SR2	YDR169C-A	Q3E789	YD169_YEAST	S000028538	49	4
APE3	YBR286W	P37302	APE3_YEAST	S000000490	537	2			TY1A-DR2	YDR170W-A	Q03964	YD17A_YEAST	S000007227	440	4
APE4	YHR113W	P38821	DNPEP_YEAST	S000001155	490	8			YDR182W-A;_smORF121;_SR1	YDR182W-A	Q3E796	YD182_YEAST	S000028539	67	4
API2	YDR525W	Q04413	API2_YEAST	S000002933	109	4			YDR187C	YDR187C	A0A023PYD7	YD87C_YEAST	S000002595	172	4
APJ1	YNL077W	P53940	APJ1_YEAST	S000005021	528	14			YDR193W	YDR193W	P0C5E0	YD193_YEAST	S000002601	132	4
APL1;_YAP80	YJR005W	P27351	AP2B_YEAST	S000003765	700	10			YDR194W-A;_smORF123	YDR194W-A	Q3E818	YD194_YEAST	S000028541	50	4
APL2	YKL135C	P36000	AP1B1_YEAST	S000001618	726	11			YDR199W	YDR199W	A0A023PXB9	YD99W_YEAST	S000002607	121	4
APL3	YBL037W	P38065	AP2A_YEAST	S000000133	1025	2			YDR203W	YDR203W	A0A023PXI4	YD203_YEAST	S000002611	105	4
APL4	YPR029C	Q12028	AP1G1_YEAST	S000006233	832	16			YDR209C;_YD8142A.06c	YDR209C	Q03480	YD209_YEAST	S000002617	137	4
APL5;_YKS4	YPL195W	Q08951	AP3D_YEAST	S000006116	932	16			YDR210W;_YD8142.07	YDR210W	Q03482	YD210_YEAST	S000002618	75	4
APL6;_YKS5	YGR261C	P46682	AP3B_YEAST	S000003493	809	7			YDR215C;_YD8142.15c;_YD8142B.07c	YDR215C	Q12240	YD215_YEAST	S000002623	137	4
APM1;_YAP54	YPL259C	Q00776	AP1M1_YEAST	S000006180	475	16			YDR220C	YDR220C	Q04923	YD220_YEAST	S000002628	97	4
APM2	YHL019C	P38700	APM2_YEAST	S000001011	605	8			YDR222W	YDR222W	Q04925	YDR22_YEAST	S000002630	415	4
APM3;_YKS6	YBR288C	P38153	AP3M_YEAST	S000000492	483	2			BUD26	YDR241W	Q03783	BUD26_YEAST	S000002649	95	4
APM4;_AMP1	YOL062C	Q99186	AP2M_YEAST	S000005423	491	15			YDR246W-A;_smORF127	YDR246W-A	Q3E763	YD246_YEAST	S000028542	66	4
APN1	YKL114C	P22936	APN1_YEAST	S000001597	367	11			YDR250C	YDR250C	Q03788	YD250_YEAST	S000002658	91	4
APN2;_ETH1	YBL019W	P38207	APN2_YEAST	S000000115	520	2			YDR271C	YDR271C	P87282	YD271_YEAST	S000002679	123	4
APP1	YNL094W	P53933	APP1_YEAST	S000005038	587	14			YDR274C;_D9954.4A	YDR274C	P87283	YD274_YEAST	S000002682	123	4
APQ12	YIL040W	P40532	APQ12_YEAST	S000001302	138	9			YDR278C	YDR278C	Q05612	YD278_YEAST	S000002686	105	4
APQ13	YJL075C	P47036	APQ13_YEAST	S000003611	138	10			YDR320W-B	YDR320W-B	P0C5M0	YD320_YEAST	S000028821	45	4
APS1;_YAP19	YLR170C	P35181	AP1S1_YEAST	S000004160	156	12			YDR327W	YDR327W	P87288	YD327_YEAST	S000002735	108	4
APS2;_YAP17	YJR058C	Q00381	AP2S_YEAST	S000003819	147	10			YDR340W	YDR340W	Q05503	YD340_YEAST	S000002748	100	4
APS3;_YKS7	YJL024C	P47064	AP3S_YEAST	S000003561	194	10			YDR354C-A	YDR354C-A	Q8TGP6	YD354_YEAST	S000028613	47	4
APT1	YML022W	P49435	APT1_YEAST	S000004484	187	13			YDR366C	YDR366C	P87287	YD366_YEAST	S000002774	132	4
APT2	YDR441C	P36973	APT2_YEAST	S000002849	181	4			LSM6	YDR378C	Q06406	LSM6_YEAST	S000002786	86	4
AQR1	YNL065W	P53943	AQR1_YEAST	S000005009	586	14			YDR381C-A	YDR381C-A	Q3E6R5	YD381_YEAST	S000007650	114	4
AQY1;_AQY1-2	YPR192W	P0CD91	AQY1_YEAST	S000006396	305	16			EFT2	YDR385W	P32324	EF2_YEAST	S000002793	842	4
AQY2;_AQY2-2	YLL052C	P0CD90	AQY2_YEAST	S000003975	149	12			YDR396W	YDR396W	O13522	YD396_YEAST	S000002804	166	4
AQY3	YFL054C	P43549	AQY3_YEAST	S000001840	646	6			YDR413C	YDR413C	P87266	YD413_YEAST	S000002821	191	4
ARA1	YBR149W	P38115	ARA1_YEAST	S000000353	344	2			CAD1;_YAP2	YDR423C	P24813	AP2_YEAST	S000002831	409	4
ARA2	YMR041C	Q04212	ARA2_YEAST	S000004644	335	13			DYN2;_SLC1	YDR424C	Q02647	DYL1_YEAST	S000002832	92	4
ARB1	YER036C	P40024	ARB1_YEAST	S000000838	610	5			YDR431W	YDR431W	Q04069	YD431_YEAST	S000002839	103	4
ARC15	YIL062C	P40518	ARPC5_YEAST	S000001324	154	9			YDR442W	YDR442W	P87270	YD442_YEAST	S000002850	130	4
ARC18	YLR370C	Q05933	ARPC3_YEAST	S000004362	178	12			YDR445C	YDR445C	Q04100	YD445_YEAST	S000002853	135	4
ARC19	YKL013C	P33204	ARPC4_YEAST	S000001496	171	11			YDR467C	YDR467C	P87264	YD467_YEAST	S000002875	108	4
ARC1;_G4P1	YGL105W	P46672	ARC1_YEAST	S000003073	376	7			YDR491C	YDR491C	Q03418	YD491_YEAST	S000002899	163	4
ARC35	YNR035C	P53731	ARPC2_YEAST	S000005318	342	14			RPL37B;_RPL35B	YDR500C	P51402	RL37B_YEAST	S000002908	88	4
ARC40	YBR234C	P38328	ARPC1_YEAST	S000000438	384	2			SPG3	YDR504C	Q04398	SPG3_YEAST	S000002912	127	4
ARD1	YHR013C	P07347	ARD1_YEAST	S000001055	238	8			YDR509W	YDR509W	P87272	YD509_YEAST	S000002917	115	4
ARE1;_SAT2	YCR048W	P25628	ARE1_YEAST	S000000644	610	3			YDR510C-A	YDR510C-A	Q8TGR7	YD510_YEAST	S000028615	38	4
ARE2;_SAT1	YNR019W	P53629	ARE2_YEAST	S000005302	642	14			YDR521W	YDR521W	P87273	YD521_YEAST	S000002929	111	4
ARF1	YDL192W	P11076	ARF1_YEAST	S000002351	181	4			YDR524C-A;_YDR524C-C	YDR524C-A	Q8TGR6	YD24A_YEAST	S000028616	39	4
ARF2	YDL137W	P19146	ARF2_YEAST	S000002296	181	4			YDR524W-C;_YDR524W-A	YDR524W-C	P0C1Z1	YD24C_YEAST	S000028740	29	4
ARF3	YOR094W	P40994	ARF3_YEAST	S000005620	183	15			APA2	YDR530C	P22108	APA2_YEAST	S000002938	325	4
ARG1	YOL058W	P22768	ASSY_YEAST	S000005419	420	15			YDR535C	YDR535C	Q04434	YD535_YEAST	S000002943	166	4
ARG2	YJL071W	P40360	NAGS_YEAST	S000003607	574	10			YDR537C	YDR537C	P87261	YD537_YEAST	S000002945	201	4
ARG3	YJL088W	P05150	OTC_YEAST	S000003624	338	10			IRC4	YDR540C	Q03036	IRC4_YEAST	S000002948	179	4
ARG4	YHR018C	P04076	ARLY_YEAST	S000001060	463	8			PAU10	YDR542W	Q03050	PAU10_YEAST	S000002950	120	4
ARG5,6	YER069W	Q01217	ARG56_YEAST	S000000871	863	5			YDR543C;_D3703.6	YDR543C	Q03051	YD543_YEAST	S000002951	99	4
ARG7;_ECM40	YMR062C	Q04728	ARGJ_YEAST	S000004666	441	13			YDR544C	YDR544C	Q03057	YD544_YEAST	S000002952	142	4
ARG8	YOL140W	P18544	ARGD_YEAST	S000005500	423	15			YDR545C-A	YDR545C-A	P0CL37	YD545_YEAST	S000028617	159	4
ARG80;_ARGR1	YMR042W	P07249	ARGR1_YEAST	S000004645	177	13			YRF1-1	YDR545W	P0CX20	YRF11_YEAST	S000002953	1796	4
ARG81;_ARGR2	YML099C	P05085	ARGR2_YEAST	S000004565	880	13			YEL008C-A	YEL008C-A	Q8TGP3	YE008_YEAST	S000028618	30	5
ARG82;_ARGR3;_GSL3;_IPK2	YDR173C	P07250	IPMK_YEAST	S000002580	355	4			YEL009C-A	YEL009C-A	A0A023PZF2	YE009_YEAST	S000028741	135	5
ARH1	YDR376W	P48360	ADRO_YEAST	S000002784	493	4			YEL010W	YEL010W	P40000	YEB0_YEAST	S000000736	116	5
ARI1	YGL157W	P53111	ARI1_YEAST	S000003125	347	7			YEL028W	YEL028W	P39989	YEC8_YEAST	S000000754	153	5
ARK1	YNL020C	P53974	ARK1_YEAST	S000004965	638	14			MTC7	YEL033W	P32633	MTC7_YEAST	S000000759	139	5
ARL1;_ARF3	YBR164C	P38116	ARL1_YEAST	S000000368	183	2			YEL034C-A	YEL034C-A	Q02217	YE034_YEAST	S000028743	200	5
ARL3;_ARP1	YPL051W	Q02804	ARL3_YEAST	S000005972	198	16			UTR5	YEL035C	P32630	UTR5_YEAST	S000000761	166	5
ARN1	YHL040C	P38731	ARN1_YEAST	S000001032	627	8			YEL045C;_SYGP-ORF33	YEL045C	P32616	YEF5_YEAST	S000000771	141	5
ARN2;_TAF1	YHL047C	P38724	ARN2_YEAST	S000001039	620	8			YEL053W-A	YEL053W-A	A0A023PXC2	YE53A_YEAST	S000028744	115	5
ARO10	YDR380W	Q06408	ARO10_YEAST	S000002788	635	4			YEL067C	YEL067C	P39978	YEH7_YEAST	S000000793	195	5
ARO1;_AROM	YDR127W	P08566	ARO1_YEAST	S000002534	1588	4			YEL068C	YEL068C	P39977	YEH8_YEAST	S000000794	110	5
ARO2	YGL148W	P28777	AROC_YEAST	S000003116	376	7			DSF1;_MAN1	YEL070W	P0CX08	DSF1_YEAST	S000000796	502	5
ARO3	YDR035W	P14843	AROF_YEAST	S000002442	370	4			RMD6	YEL072W	P39975	RMD6_YEAST	S000000798	231	5
ARO4	YBR249C	P32449	AROG_YEAST	S000000453	370	2			YEL073C	YEL073C	P39974	YEI3_YEAST	S000000799	107	5
ARO7;_OSM2	YPR060C	P32178	CHMU_YEAST	S000006264	256	16			YEL074W	YEL074W	P39973	YEI4_YEAST	S000000800	112	5
ARO8	YGL202W	P53090	ARO8_YEAST	S000003170	500	7			YEL075C	YEL075C	P39972	YEI5_YEAST	S000000801	122	5
ARO80	YDR421W	Q04052	ARO80_YEAST	S000002829	950	4			YEL075W-A;_YEL076W-C	YEL075W-A	P89888	YE075_YEAST	S000002956	203	5
ARO9	YHR137W	P38840	ARO9_YEAST	S000001179	513	8			YEL076C	YEL076C	P39971	YEI6_YEAST	S000000802	216	5
ARP10	YDR106W	Q04549	ARP10_YEAST	S000002513	284	4			YEL076C-A	YEL076C-A	P0CX16	YE076_YEAST	S000002955	216	5
ARP1;_ACT3;_ACT5	YHR129C	P38696	ARP1_YEAST	S000001171	384	8			YEL077C	YEL077C	Q3E7X8	YE077_YEAST	S000006409	1277	5
ARP2;_ACT2	YDL029W	P32381	ARP2_YEAST	S000002187	391	4			YEL077W-A	YEL077W-A	P0CX95	YE07A_YEAST	S000028621	160	5
ARP3;_ACT4	YJR065C	P47117	ARP3_YEAST	S000003826	449	10			YER006C-A	YER006C-A	A0A023PXI8	YE006_YEAST	S000028745	105	5
ARP4;_ACT3	YJL081C	P80428	ARP4_YEAST	S000003617	489	10			BUD25	YER014C-A	P85052	BUD25_YEAST	S000007590	153	5
ARP5	YNL059C	P53946	ARP5_YEAST	S000005004	755	14			YER046W-A	YER046W-A	A0A023PZF5	YE046_YEAST	S000028747	109	5
ARP6	YLR085C	Q12509	ARP6_YEAST	S000004075	438	12			YER066C-A	YER066C-A	P87263	YE066_YEAST	S000002959	166	5
ARP7;_SWP61	YPR034W	Q12406	ARP7_YEAST	S000006238	477	16			RRT13	YER066W	P40042	RRT13_YEAST	S000000868	185	5
ARP8	YOR141C	Q12386	ARP8_YEAST	S000005667	881	15			YER076C	YER076C	P40049	YEQ6_YEAST	S000000878	302	5
ARP9;_SWP59	YMR033W	Q05123	ARP9_YEAST	S000004636	467	13			YER076W-A	YER076W-A	A0A023PXJ3	YE76A_YEAST	S000028750	115	5
ARR1;_ACR1;_YAP8	YPR199C	Q06596	ARR1_YEAST	S000006403	294	16			YER079W	YER079W	P40052	YEQ9_YEAST	S000000881	210	5
ARR2;_ACR2	YPR200C	Q06597	ARR2_YEAST	S000006404	130	16			YER088C-A	YER088C-A	A0A023PXD3	YE88A_YEAST	S000028754	107	5
ARR3;_ACR3	YPR201W	Q06598	ARR3_YEAST	S000006405	404	16			YER088W-B;_YER088W-A	YER088W-B	Q8TGR4	YE088_YEAST	S000028623	48	5
ART10	YLR392C	P18634	ART10_YEAST	S000004384	518	12			YER097W	YER097W	P40062	YES7_YEAST	S000000899	109	5
ART2	YLR154W-A	Q8TGM7	ART2_YEAST	S000028675	61	12			YER119C-A	YER119C-A	P87191	YE119_YEAST	S000002961	123	5
ART3	YLR154W-E	Q8TGM5	ART3_YEAST	S000028676	67	12			YER133W-A	YER133W-A	A0A023PZC3	YE133_YEAST	S000028756	113	5
ART5	YGR068C	P53244	ART5_YEAST	S000003300	586	7			YER134C	YER134C	P40081	MGDP1_YEAST	S000000936	178	5
ARV1	YLR242C	Q06541	ARV1_YEAST	S000004232	321	12			YER135C	YER135C	P40082	YEW5_YEAST	S000000937	130	5
ARX1	YDR101C	Q03862	ARX1_YEAST	S000002508	593	4			YER137W-A	YER137W-A	A0A023PZG5	YE137_YEAST	S000028757	101	5
ASA1	YPR085C	Q06822	ASA1_YEAST	S000006289	443	16			YER138W-A	YER138W-A	P0C270	YE38A_YEAST	S000007239	34	5
ASC1;_CPC2	YMR116C	P38011	GBLP_YEAST	S000004722	319	13			YER172C-A	YER172C-A	A0A023PYF7	YE172_YEAST	S000028763	126	5
ASE1	YOR058C	P50275	ASE1_YEAST	S000005584	885	15			YER175W-A	YER175W-A	Q8TGU4	YE175_YEAST	S000028625	54	5
ASF1;_CIA1	YJL115W	P32447	ASF1_YEAST	S000003651	279	10			YER181C	YER181C	P40097	YE11_YEAST	S000000983	107	5
ASF2	YDL197C	P32448	ASF2_YEAST	S000002356	525	4			YER186C	YER186C	P40101	YE16_YEAST	S000000988	306	5
ASG1	YIL130W	P40467	ASG1_YEAST	S000001392	964	9			YER187W	YER187W	P40102	YE17_YEAST	S000000989	141	5
ASG7	YJL170C	P46993	ASG7_YEAST	S000003706	209	10			YER188C-A	YER188C-A	P0C0V2	YE18A_YEAST	S000028764	99	5
ASH1	YKL185W	P34233	ASH1_YEAST	S000001668	588	11			YER188W	YER188W	P40103	YE18_YEAST	S000000990	239	5
ASI1	YMR119W	P54074	ASI1_YEAST	S000004725	624	13			YER189W	YER189W	P40104	YE19_YEAST	S000000991	122	5
ASI2	YNL159C	P53895	ASI2_YEAST	S000005103	289	14			YER190C-A	YER190C-A	P0CL27	YER90_YEAST	S000028626	191	5
ASI3	YNL008C	P53983	ASI3_YEAST	S000004953	676	14			YER190C-B	YER190C-B	P0CX94	YE190_YEAST	S000028627	160	5
ASK1	YKL052C	P35734	ASK1_YEAST	S000001535	292	11			YRF1-2	YER190W	P40105	YRF12_YEAST	S000000992	1681	5
ASK10;_RGC2	YGR097W	P48361	ASK10_YEAST	S000003329	1146	7			AUA1	YFL010W-A	P32450	AUA1_YEAST	S000001955	94	6
ASM4;_NUP59	YDL088C	Q05166	NUP59_YEAST	S000002246	528	4			YFL013W-A	YFL013W-A	Q03187	YF013_YEAST	S000028628	267	6
ASN1	YPR145W	P49089	ASNS1_YEAST	S000006349	572	16			YFL019C	YFL019C	P43576	YFB9_YEAST	S000001875	117	6
ASN2	YGR124W	P49090	ASNS2_YEAST	S000003356	572	7			YFL021C-A	YFL021C-A	A0A023PXK7	YF021_YEAST	S000028766	284	6
ASP1	YDR321W	P38986	ASPG1_YEAST	S000002729	381	4			YFL032W	YFL032W	P43566	YFD2_YEAST	S000001862	106	6
ASP3-1	YLR155C	P0CZ17	ASP21_YEAST	S000004145	362	12			YFL041W-A	YFL041W-A	Q3E817	YF041_YEAST	S000028547	63	6
ASP3-2	YLR157C	P0CX77	ASP22_YEAST	S000004147	362	12			YFL051C	YFL051C	P43552	YFF1_YEAST	S000001843	160	6
ASP3-3	YLR158C	P0CX78	ASP23_YEAST	S000004148	362	12			AAD6	YFL056C	P43547	AAD6_YEAST	S000001838	212	6
ASP3-4	YLR160C	P0CX79	ASP24_YEAST	S000004150	362	12			YFL057C	YFL057C	P43546	YFL57_YEAST	S000001837	152	6
ASR1	YPR093C	Q06834	ASR1_YEAST	S000006297	288	16			DDI2	YFL061W	P0CH63	DDI2_YEAST	S000001833	225	6
AST1	YBL069W	P35183	AST1_YEAST	S000000165	429	2			COS4	YFL062W	P43542	COS4_YEAST	S000001832	379	6
AST2	YER101C	P39945	AST2_YEAST	S000000903	430	5			YFL063W	YFL063W	P43541	YFG3_YEAST	S000001831	151	6
ATC1;_LIC4	YDR184C	Q04005	LIC4_YEAST	S000002592	294	4			YFL064C	YFL064C	P43540	YFG4_YEAST	S000001830	174	6
ATE1	YGL017W	P16639	ATE1_YEAST	S000002985	503	7			YFL065C	YFL065C	P43539	YFG5_YEAST	S000001829	102	6
ATF1	YOR377W	P40353	ATF1_YEAST	S000005904	525	15			YFL066C	YFL066C	P43538	YFG6_YEAST	S000001828	392	6
ATF2	YGR177C	P53296	ATF2_YEAST	S000003409	535	7			YFL067W	YFL067W	P43537	YFG7_YEAST	S000001827	175	6
ATG10;_APG10	YLL042C	Q07879	ATG10_YEAST	S000003965	167	12			YFL068W	YFL068W	P0CX99	YFG8_YEAST	S000001826	160	6
ATG11;_CVT9	YPR049C	Q12527	ATG11_YEAST	S000006253	1178	16			YFR012W-A	YFR012W-A	Q3E838	YF012_YEAST	S000007606	28	6
ATG12;_APG12	YBR217W	P38316	ATG12_YEAST	S000000421	186	2			CSS2	YFR020W	P43600	CSS2_YEAST	S000001916	232	6
ATG13;_APG13	YPR185W	Q06628	ATG13_YEAST	S000006389	738	16			YFR034W-A	YFR034W-A	Q8TGR2	YF034_YEAST	S000028631	95	6
ATG14;_APG14;_CVT12	YBR128C	P38270	ATG14_YEAST	S000000332	344	2			YFR054C	YFR054C	P43622	YFM4_YEAST	S000001950	192	6
ATG15;_AUT5;_CVT17	YCR068W	P25641	ATG15_YEAST	S000000664	520	3			YFR056C	YFR056C	P43624	YFM6_YEAST	S000001951	122	6
ATG16;_APG15;_APG16;_CVT11;_SAP18	YMR159C	Q03818	ATG16_YEAST	S000004769	150	13			YFR057W	YFR057W	P43625	YFM7_YEAST	S000001953	151	6
ATG17;_APG17	YLR423C	Q06410	ATG17_YEAST	S000004415	417	12			YGL006W-A	YGL006W-A	Q3E802	YG006_YEAST	S000028769	36	7
ATG18;_AUT10;_CVT18;_NMR1;_SVP1	YFR021W	P43601	ATG18_YEAST	S000001917	500	6			YGL007C-A	YGL007C-A	Q8TGU0	YG007_YEAST	S000028632	28	7
ATG19;_CVT19	YOL082W	P35193	ATG19_YEAST	S000005442	415	15			YGL034C	YGL034C	P53186	YGD4_YEAST	S000003002	121	7
ATG1;_APG1;_AUT3;_CVT10	YGL180W	P53104	ATG1_YEAST	S000003148	897	7			MST27;_DUP2	YGL051W	P53176	MST27_YEAST	S000003019	234	7
ATG20;_CVT20;_SNX42	YDL113C	Q07528	ATG20_YEAST	S000002271	640	4			YGL052W	YGL052W	P53175	YGF2_YEAST	S000003020	101	7
ATG21;_CVT21;_HSV1;_MAI1	YPL100W	Q02887	ATG21_YEAST	S000006021	496	16			PRM8;_DUP1	YGL053W	P53174	PRM8_YEAST	S000003021	237	7
ATG22;_AUT4	YCL038C	P25568	ATG22_YEAST	S000000543	528	3			YGL072C	YGL072C	P53161	YGH2_YEAST	S000003040	119	7
ATG23;_CVT23	YLR431C	Q06671	ATG23_YEAST	S000004423	453	12			RPL7A;_RPL6A;_RPL8A;_YL8A	YGL076C	P05737	RL7A_YEAST	S000003044	244	7
ATG26;_UGT51	YLR189C	Q06321	ATG26_YEAST	S000004179	1198	12			YGL088W	YGL088W	P53151	YGI8_YEAST	S000003056	121	7
ATG27;_ETF1	YJL178C	P46989	ATG27_YEAST	S000003714	271	10			YGL109W;_G3065	YGL109W	P53138	YGK9_YEAST	S000003077	107	7
ATG29	YPL166W	Q12092	ATG29_YEAST	S000006087	213	16			YGL118C	YGL118C	P53132	YGL8_YEAST	S000003086	145	7
ATG2;_APG2;_AUT8;_SPO72	YNL242W	P53855	ATG2_YEAST	S000005186	1592	14			YGL132W;_G2847	YGL132W	P53126	YGN2_YEAST	S000003100	111	7
ATG31;_CIS1	YDR022C	Q12421	ATG31_YEAST	S000002429	196	4			YGL152C;_G1873	YGL152C	P53113	YGP2_YEAST	S000003120	225	7
ATG32;_ECM17	YIL146C	P40458	ATG32_YEAST	S000001408	529	9			YGL165C;_G1814	YGL165C	P53106	YGR5_YEAST	S000003133	192	7
ATG33	YLR356W	Q06485	ATG33_YEAST	S000004348	197	12			HUR1	YGL168W	P45820	HUR1_YEAST	S000003136	110	7
ATG34;_ATG19-B	YOL083W	Q12292	ATG34_YEAST	S000005443	412	15			YGL177W;_BIB115	YGL177W	P53105	YGS7_YEAST	S000003145	115	7
ATG36	YJL185C	P46983	ATG36_YEAST	S000003721	293	10			YGL204C	YGL204C	P53089	YGV4_YEAST	S000003172	101	7
ATG38	YLR211C	Q05789	ATG38_YEAST	S000004201	226	12			YGL218W	YGL218W	P53084	YGW8_YEAST	S000003186	216	7
ATG39	YLR312C	Q06159	ATG39_YEAST	S000004303	398	12			YGL235W	YGL235W	P53071	YGY5_YEAST	S000003204	178	7
ATG3;_APG3;_AUT1	YNR007C	P40344	ATG3_YEAST	S000005290	310	14			YGL258W-A	YGL258W-A	Q3E740	YG258_YEAST	S000007607	77	7
ATG40	YOR152C	Q99325	ATG40_YEAST	S000005678	256	15			YPS5	YGL259W	P53057	YPS5_YEAST	S000003228	165	7
ATG41;_ICY2	YPL250C	Q12048	ATG41_YEAST	S000006171	136	16			YGL260W;_NRB76	YGL260W	P53056	YGZE_YEAST	S000003229	76	7
ATG4;_APG4;_AUT2	YNL223W	P53867	ATG4_YEAST	S000005167	494	14			PAU11	YGL261C	P0CE93	PAU11_YEAST	S000003230	120	7
ATG5;_APG5	YPL149W	Q12380	ATG5_YEAST	S000006070	294	16			YGL262W;_NRB175	YGL262W	P53054	YGZG_YEAST	S000003231	175	7
ATG7;_APG7;_CVT2	YHR171W	P38862	ATG7_YEAST	S000001214	630	8			COS12	YGL263W	P53053	COS12_YEAST	S000003232	380	7
ATG8;_APG8;_AUT7;_CVT5	YBL078C	P38182	ATG8_YEAST	S000000174	117	2			YGR018C	YGR018C	P53211	YG1C_YEAST	S000003250	109	7
ATG9;_APG9;_AUT9;_CVT7	YDL149W	Q12142	ATG9_YEAST	S000002308	997	4			YGR039W	YGR039W	P53225	YG1R_YEAST	S000003271	103	7
ATH1	YPR026W	P48016	ATH1_YEAST	S000006230	1211	16			YGR045C	YGR045C	P53229	YG1V_YEAST	S000003277	120	7
ATM1;_MDY	YMR301C	P40416	ATM1_YEAST	S000004916	690	13			YGR051C	YGR051C	P53232	YG1Y_YEAST	S000003283	107	7
ATO2;_FUN34	YNR002C	P32907	ATO2_YEAST	S000005285	282	14			YGR064W	YGR064W	P53240	YG27_YEAST	S000003296	122	7
ATO3	YDR384C	Q12359	ATO3_YEAST	S000002792	275	4			YGR069W	YGR069W	P53245	YG2C_YEAST	S000003301	111	7
ATP1	YBL099W	P07251	ATPA_YEAST	S000000195	545	2			PDC6	YGR087C	P26263	PDC6_YEAST	S000003319	563	7
ATP10	YLR393W	P18496	ATP10_YEAST	S000004385	279	12			YGR107W	YGR107W	P53263	YG2U_YEAST	S000003339	149	7
ATP11	YNL315C	P32453	ATP11_YEAST	S000005259	318	14			YGR114C;_G6163	YGR114C	P53268	YG2Z_YEAST	S000003346	129	7
ATP12	YJL180C	P22135	ATP12_YEAST	S000003716	325	10			YGR115C;_G6166	YGR115C	P53269	YG31_YEAST	S000003347	259	7
ATP14	YLR295C	Q12349	ATP14_YEAST	S000004286	124	12			YGR121W-A	YGR121W-A	Q3E816	YG121_YEAST	S000028550	71	7
ATP15	YPL271W	P21306	ATP5E_YEAST	S000006192	62	16			YGR122C-A	YGR122C-A	P0C5N2	YG122_YEAST	S000007240	42	7
ATP16	YDL004W	Q12165	ATPD_YEAST	S000002162	160	4			YGR139W	YGR139W	P53284	YG3G_YEAST	S000003371	112	7
ATP17	YDR377W	Q06405	ATPK_YEAST	S000002785	101	4			YGR164W	YGR164W	P53291	YG3U_YEAST	S000003396	111	7
ATP18	YML081C-A	P81450	ATP18_YEAST	S000007247	59	13			YGR174W-A	YGR174W-A	Q8TGT8	YG174_YEAST	S000028639	28	7
ATP19	YOL077W-A	P81451	ATP19_YEAST	S000007339	68	15			YGR182C;_G7160	YGR182C	P53300	YG45_YEAST	S000003414	117	7
ATP2	YJR121W	P00830	ATPB_YEAST	S000003882	511	10			YGR190C	YGR190C	P53302	YG47_YEAST	S000003422	121	7
ATP20	YPR020W	Q12233	ATPN_YEAST	S000006224	115	16			YGR204C-A	YGR204C-A	Q8TGT7	YG204_YEAST	S000028640	37	7
ATP22;_TCM10	YDR350C	P50273	ATP22_YEAST	S000002758	684	4			YGR228W	YGR228W	P53308	YG4U_YEAST	S000003460	114	7
ATP23	YNR020C	P53722	ATP23_YEAST	S000005303	227	14			YHB1;_YHB	YGR234W	P39676	FHP_YEAST	S000003466	399	7
ATP25	YMR098C	Q03153	ATP25_YEAST	S000004704	612	13			YGR265W	YGR265W	P53325	YG5K_YEAST	S000003497	136	7
ATP3;_ATP3a;_ATP3b	YBR039W	P38077	ATPG_YEAST	S000000243	311	2			YGR269W	YGR269W	P40326	YG5N_YEAST	S000003501	108	7
ATP4	YPL078C	P05626	ATPF_YEAST	S000005999	244	16			YGR290W	YGR290W	P53339	YG61_YEAST	S000003522	147	7
ATP5;_OSCP	YDR298C	P09457	ATPO_YEAST	S000002706	212	4			YGR291C	YGR291C	P53340	YG62_YEAST	S000003523	73	7
ATP6;_OLI2;_OLI4;_PHO1	Q0085	P00854	ATP6_YEAST	S000007268	259	M			YGR293C	YGR293C	P53342	YG64_YEAST	S000003525	153	7
ATP7	YKL016C	P30902	ATP7_YEAST	S000001499	174	11			PAU12	YGR294W	P53343	PAU12_YEAST	S000003526	120	7
ATP8;_AAP1	Q0080	P00856	ATP8_YEAST	S000007267	48	M			YGR296C-A	YGR296C-A	P0CL28	YGR96_YEAST	S000028642	191	7
ATR1;_SNQ1	YML116W	P13090	ATR1_YEAST	S000004584	542	13			YGR296C-B	YGR296C-B	P0CX96	YG296_YEAST	S000028643	160	7
ATS1;_KTI13	YAL020C	P31386	ATS1_YEAST	S000000018	333	1			YRF1-3	YGR296W	P0CX14	YRF13_YEAST	S000003528	1859	7
ATX1	YNL259C	P38636	ATX1_YEAST	S000005203	73	14			YHL002C-A	YHL002C-A	A0A023PYG1	YH002_YEAST	S000028770	162	8
ATX2	YOR079C	Q12067	ATX2_YEAST	S000005605	313	15			YHL006W-A	YHL006W-A	A0A023PXE5	YH006_YEAST	S000028771	117	8
AUA1	YFL010W-A	P32450	AUA1_YEAST	S000001955	94	6			YHL015W-A	YHL015W-A	Q3E7Z6	YH015_YEAST	S000028828	27	8
AUR1	YKL004W	P36107	AUR1_YEAST	S000001487	401	11			YHL019W-A	YHL019W-A	A0A023PXL1	YH019_YEAST	S000028772	197	8
AUS1	YOR011W	Q08409	AUS1_YEAST	S000005537	1394	15			YHL030W-A	YHL030W-A	A0A023PZD5	YH030_YEAST	S000028773	153	8
AVL9	YLR114C	Q12500	AVL9_YEAST	S000004104	764	12			YHL034W-A	YHL034W-A	A0A023PZH9	YH034_YEAST	S000028774	153	8
AVO1	YOL078W	Q08236	AVO1_YEAST	S000005438	1176	15			YHL037C	YHL037C	P38733	YHD7_YEAST	S000001029	133	8
AVO2	YMR068W	Q04749	AVO2_YEAST	S000004672	426	13			YHL041W	YHL041W	P38730	YHE1_YEAST	S000001033	149	8
AVT1	YJR001W	P47082	AVT1_YEAST	S000003761	602	10			YHL042W	YHL042W	P38729	YHE2_YEAST	S000001034	150	8
AVT2	YEL064C	P39981	AVT2_YEAST	S000000790	480	5			ECM34	YHL043W	P38728	ECM34_YEAST	S000001035	170	8
AVT3	YKL146W	P36062	AVT3_YEAST	S000001629	692	11			YHL044W	YHL044W	P38727	YHE4_YEAST	S000001036	235	8
AVT4	YNL101W	P50944	AVT4_YEAST	S000005045	713	14			YHL045W	YHL045W	P38726	YHE5_YEAST	S000001037	115	8
AVT5	YBL089W	P38176	AVT5_YEAST	S000000185	459	2			PAU13	YHL046C	P38725	PAU13_YEAST	S000001038	120	8
AVT6	YER119C	P40074	AVT6_YEAST	S000000921	448	5			YHL046W-A	YHL046W-A	A0A023PYG5	YH046_YEAST	S000028775	108	8
AVT7	YIL088C	P40501	AVT7_YEAST	S000001350	490	9			ARN2;_TAF1	YHL047C	P38724	ARN2_YEAST	S000001039	620	8
AXL1	YPR122W	P40851	AXL1_YEAST	S000006326	1208	16			YHL048C-A	YHL048C-A	Q3E758	YH048_YEAST	S000028829	44	8
AXL2;_BUD10;_SRO4	YIL140W	P38928	AXL2_YEAST	S000001402	823	9			COS8	YHL048W	P38723	COS8_YEAST	S000001040	381	8
AYR1;_GBG1	YIL124W	P40471	AYR1_YEAST	S000001386	297	9			YHL049C	YHL049C	P38722	YHE9_YEAST	S000001041	271	8
AYT1	YLL063C	Q12226	AYT1_YEAST	S000003986	474	12			YHL050C	YHL050C	P38721	YHF0_YEAST	S000001042	697	8
AZF1	YOR113W	P41696	AZF1_YEAST	S000005639	914	15			YHL050W-A	YHL050W-A	P0C5B8	YH050_YEAST	S000028644	160	8
AZR1	YGR224W	P50080	AZR1_YEAST	S000003456	613	7			YHR022C-A	YHR022C-A	Q8TGT6	YH022_YEAST	S000028645	29	8
BAG7	YOR134W	Q12128	BAG7_YEAST	S000005660	409	15			YHR028W-A	YHR028W-A	A0A023PXE8	YH028_YEAST	S000028776	106	8
BAP2	YBR068C	P38084	BAP2_YEAST	S000000272	609	2			AAP1	YHR047C	P37898	AAP1_YEAST	S000001089	856	8
BAP3;_PAP1	YDR046C	P41815	BAP3_YEAST	S000002453	604	4			YHR049C-A	YHR049C-A	O13533	YH049_YEAST	S000003532	98	8
BAR1;_SST1	YIL015W	P12630	BAR1_YEAST	S000001277	587	9			YHR052W-A	YHR052W-A	P0CL32	YH052_YEAST	S000028647	64	8
BAS1	YKR099W	P22035	BAS1_YEAST	S000001807	811	11			CUP1-1;_MTH1	YHR053C	P0CX80	MTCU1_YEAST	S000001095	61	8
BAT1;_ECA39;_TWT1	YHR208W	P38891	BCA1_YEAST	S000001251	393	8			YHR054C	YHR054C	P38780	YHL4_YEAST	S000001096	354	8
BAT2;_TWT2	YJR148W	P47176	BCA2_YEAST	S000003909	376	10			YHR054W-A	YHR054W-A	P0CL33	YH054_YEAST	S000028648	64	8
BBC1;_MTI1	YJL020C	P47068	BBC1_YEAST	S000003557	1157	10			CUP1-2;_MTH1	YHR055C	P0CX81	MTCU2_YEAST	S000001097	61	8
BBP1	YPL255W	Q12365	BBP1_YEAST	S000006176	385	16			YHR070C-A	YHR070C-A	A0A023PYH0	YH070_YEAST	S000028780	136	8
BCD1	YHR040W	P38772	BCD1_YEAST	S000001082	366	8			YHR071C-A	YHR071C-A	A0A023PXF2	YH071_YEAST	S000028781	106	8
BCH1	YMR237W	Q05029	BCH1_YEAST	S000004850	724	13			YHR086W-A	YHR086W-A	Q3E746	YH086_YEAST	S000028552	53	8
BCH2;_FMP50	YKR027W	P36122	BCH2_YEAST	S000001735	765	11			AHT1	YHR093W	P29589	AHT1_YEAST	S000001135	182	8
BCK1;_LAS3;_SLK1;_SSP31	YJL095W	Q01389	BCK1_YEAST	S000003631	1478	10			YHR095W	YHR095W	P38808	YHP5_YEAST	S000001137	164	8
BCK2;_CTR7	YER167W	P33306	BCK2_YEAST	S000000969	851	5			YHR125W	YHR125W	P38831	YHS5_YEAST	S000001167	101	8
BCP1	YDR361C	Q06338	BCP1_YEAST	S000002769	283	4			YHR130C	YHR130C	P38834	YHT0_YEAST	S000001172	111	8
BCS1	YDR375C	P32839	BCS1_YEAST	S000002783	456	4			YHR137C-A	YHR137C-A	Q8TGN6	YH137_YEAST	S000028649	216	8
BCY1;_REG1;_SRA1	YIL033C	P07278	KAPR_YEAST	S000001295	416	9			YHR145C	YHR145C	O13537	YH145_YEAST	S000001188	118	8
BDF1	YLR399C	P35817	BDF1_YEAST	S000004391	686	12			YHR173C	YHR173C	P38864	YHX3_YEAST	S000001216	112	8
BDF2	YDL070W	Q07442	BDF2_YEAST	S000002228	638	4			YHR175W-A	YHR175W-A	Q3E815	YH175_YEAST	S000028553	49	8
BDH1;_BDH	YAL060W	P39714	BDH1_YEAST	S000000056	382	1			YHR180C-B;_smORF286	YHR180C-B	P0C5N5	YH180_YEAST	S000028554	34	8
BDH2	YAL061W	P39713	BDH2_YEAST	S000000057	417	1			YHR180W	YHR180W	P38868	YHY0_YEAST	S000001223	163	8
BDP1;_TFC5	YNL039W	P46678	TFC5_YEAST	S000004984	594	14			YHR180W-A;_smORF288	YHR180W-A	P0C5N8	YH80A_YEAST	S000028555	60	8
BDS1	YOL164W	Q08347	BDS1_YEAST	S000005524	646	15			NBL1	YHR199C-A	Q3E7Y6	NBL1_YEAST	S000029704	73	8
BEM1;_SRO1	YBR200W	P29366	BEM1_YEAST	S000000404	551	2			FLO5	YHR211W	P38894	FLO5_YEAST	S000001254	1075	8
BEM2;_IPL2;_SUP9	YER155C	P39960	BEM2_YEAST	S000000957	2167	5			YHR212C	YHR212C	P0CX89	YH212_YEAST	S000001255	111	8
BEM3	YPL115C	P32873	BEM3_YEAST	S000006036	1128	16			YHR212W-A	YHR212W-A	P0CX91	YH21A_YEAST	S000028650	67	8
BEM4	YPL161C	P39011	BEM4_YEAST	S000006082	633	16			YHR213W	YHR213W	P0CI67	YHU3_YEAST	S000001256	198	8
BER1	YLR412W	Q06688	SRR1L_YEAST	S000004404	274	12			YHR213W-A	YHR213W-A	Q8TGT4	YH213_YEAST	S000028651	77	8
BET1;_SLY12	YIL004C	P22804	BET1_YEAST	S000001266	142	9			YHR213W-B	YHR213W-B	Q8TGK1	YH21B_YEAST	S000028652	99	8
BET2	YPR176C	P20133	PGTB2_YEAST	S000006380	325	16			YHR214C-D	YHR214C-D	P0CX93	YH21D_YEAST	S000028653	97	8
BET3	YKR068C	P36149	BET3_YEAST	S000001776	193	11			YHR214C-E	YHR214C-E	Q8TGK0	YH1E_YEAST	S000028654	99	8
BET4	YJL031C	Q00618	PGTA_YEAST	S000003568	327	10			YHR214W	YHR214W	P0CX19	YH214_YEAST	S000001257	203	8
BET5	YML077W	Q03630	BET5_YEAST	S000004542	159	13			YHR214W-A	YHR214W-A	O13534	YH1A_YEAST	S000003535	161	8
BFA1	YJR053W	P47113	BFA1_YEAST	S000003814	574	10			IMD2;_PUR5	YHR216W	P38697	IMDH2_YEAST	S000001259	523	8
BFR1	YOR198C	P38934	BFR1_YEAST	S000005724	470	15			YHR217C	YHR217C	P38898	YH17_YEAST	S000001260	153	8
BFR2	YDR299W	Q06631	BFR2_YEAST	S000002707	534	4			YHR218W	YHR218W	P38899	YH18_YEAST	S000001261	603	8
BGL2;_SCW9	YGR282C	P15703	BGL2_YEAST	S000003514	313	7			YHR218W-A	YHR218W-A	A0A023PXF5	YH218_YEAST	S000028786	105	8
BI2	Q0110	P03873	MBI2_YEAST	S000007271	423	M			YHR219C-A	YHR219C-A	P0CL34	YH219_YEAST	S000028655	160	8
BI3	Q0115	Q9ZZW7	MBI3_YEAST	S000007272	517	M			YHR219W	YHR219W	P38900	YH19_YEAST	S000001262	624	8
BI4;_SCBI4	Q0120	P03879	MBI4_YEAST	S000007273	638	M			EST3	YIL009C-A	Q03096	EST3_YEAST	S000006432	181	9
BIG1	YHR101C	P38813	BIG1_YEAST	S000001143	335	8			YIL020C-A	YIL020C-A	A0A023PXM7	YIL20_YEAST	S000028787	112	9
BIK1	YCL029C	P11709	BIK1_YEAST	S000000534	440	3			YIL021C-A	YIL021C-A	Q8TGN4	YI21A_YEAST	S000028656	89	9
BIM1	YER016W	P40013	BIM1_YEAST	S000000818	344	5			YIL028W	YIL028W	P40539	YIC8_YEAST	S000001290	132	9
BIO2	YGR286C	P32451	BIOB_YEAST	S000003518	375	7			YIL029C	YIL029C	P40538	YIC9_YEAST	S000001291	142	9
BIO3	YNR058W	P50277	BIOA_YEAST	S000005341	480	14			YIL030W-A	YIL030W-A	A0A023PZJ3	YI030_YEAST	S000028789	112	9
BIO4	YNR057C	P53630	BIOD_YEAST	S000005340	237	14			YIL032C	YIL032C	P40536	YID2_YEAST	S000001294	118	9
BIO5	YNR056C	P53744	BIO5_YEAST	S000005339	561	14			YIL046W-A	YIL046W-A	Q3E7Z4	YI046_YEAST	S000028836	54	9
BIR1	YJR089W	P47134	BIR1_YEAST	S000003849	954	10			YIL047C-A	YIL047C-A	A0A023PYH8	YI047_YEAST	S000028790	122	9
BIT2	YBR270C	P38346	BIT2_YEAST	S000000474	545	2			YIL058W	YIL058W	P40521	YIF8_YEAST	S000001320	94	9
BIT61	YJL058C	P47041	BIT61_YEAST	S000003594	543	10			YIL059C	YIL059C	P40520	YIF9_YEAST	S000001321	121	9
BLI1	YKL061W	P35727	BLI1_YEAST	S000001544	113	11			YIL060W	YIL060W	P40519	YIG0_YEAST	S000001322	144	9
BLM10;_BLM3	YFL007W	P43583	BLM10_YEAST	S000001887	2143	6			YIL066W-A	YIL066W-A	A0A023PXF8	YI066_YEAST	S000028791	147	9
BLS1	YLR408C	Q06071	BL1S1_YEAST	S000004400	122	12			YIL071W-A	YIL071W-A	A0A023PZF3	YI070_YEAST	S000028793	158	9
BMH1	YER177W	P29311	BMH1_YEAST	S000000979	267	5			YIL077C	YIL077C	P40508	PUP1_YEAST	S000001339	320	9
BMH2	YDR099W	P34730	BMH2_YEAST	S000002506	273	4			YIL086C	YIL086C	P40503	YII6_YEAST	S000001348	102	9
BMS1	YPL217C	Q08965	BMS1_YEAST	S000006138	1183	16			YIL089W	YIL089W	P40500	YII9_YEAST	S000001351	205	9
BMT2	YBR141C	P38278	BMT2_YEAST	S000000345	337	2			YIL092W	YIL092W	P40497	YIJ2_YEAST	S000001354	633	9
BMT5	YIL096C	P40493	BMT5_YEAST	S000001358	336	9			YIL100C-A	YIL100C-A	Q03884	YI100_YEAST	S000028794	112	9
BMT6	YLR063W	Q12291	BMT6_YEAST	S000004053	365	12			YIL102C	YIL102C	P40488	YIK2_YEAST	S000001364	101	9
BNA1;_HAD1	YJR025C	P47096	3HAO_YEAST	S000003786	177	10			YIL102C-A	YIL102C-A	Q2V2P5	YI102_YEAST	S000113587	75	9
BNA2	YJR078W	P47125	I23O_YEAST	S000003839	453	10			QDR1	YIL120W	P40475	QDR1_YEAST	S000001382	563	9
BNA3	YJL060W	P47039	BNA3_YEAST	S000003596	444	10			YIL134C-A	YIL134C-A	Q45U18	YI134_YEAST	S000028556	67	9
BNA4	YBL098W	P38169	KMO_YEAST	S000000194	460	2			YIL141W	YIL141W	P40461	YIO1_YEAST	S000001403	129	9
BNA5	YLR231C	Q05979	KYNU_YEAST	S000004221	453	12			YIL156W-A	YIL156W-A	A0A023PXG3	YI56A_YEAST	S000028797	133	9
BNA6;_QPT1	YFR047C	P43619	NADC_YEAST	S000001943	295	6			YIL156W-B	YIL156W-B	Q2V2P4	YI156_YEAST	S000028511	73	9
BNA7	YDR428C	Q04066	KFA_YEAST	S000002836	261	4			YIL163C	YIL163C	P40448	YIQ3_YEAST	S000001425	117	9
BNI1;_PPF3;_SHE5	YNL271C	P41832	BNI1_YEAST	S000005215	1953	14			YIL165C;_YI9402.10AC	YIL165C	P40446	YIQ5_YEAST	S000001427	119	9
BNI4	YNL233W	P53858	BNI4_YEAST	S000005177	892	14			SDL1;_SDH1	YIL167W	P0CF22	YI167_YEAST	S000001429	210	9
BNI5	YNL166C	P53890	BNI5_YEAST	S000005110	448	14			YIL168W;_YI9402.08A	YIL168W	P0CF21	YI168_YEAST	S000001430	127	9
BNR1	YIL159W	P40450	BNR1_YEAST	S000001421	1375	9			YIL171W;_YI9402.06A	YIL171W	P40440	YIR1_YEAST	S000001433	109	9
BNS1	YGR230W	P50084	BNS1_YEAST	S000003462	137	7			YIL171W-A	YIL171W-A	A0A023PXN9	YI171_YEAST	S000028798	150	9
BOI1;_BOB1;_GIN7	YBL085W	P38041	BOB1_YEAST	S000000181	980	2			IMA3	YIL172C	P0CW40	MALX2_YEAST	S000001434	589	9
BOI2;_BEB1	YER114C	P39969	BOI2_YEAST	S000000916	1040	5			VTH1	YIL173W	P40438	VTH1_YEAST	S000001435	1549	9
BOL1	YAL044W-A	Q3E793	BOL1_YEAST	S000007586	110	1			YIL174W	YIL174W	P0CL25	YIR4_YEAST	S000001436	75	9
BOL2;_AIM15;_FRA2	YGL220W	P53082	BOL2_YEAST	S000003188	120	7			YIL175W	YIL175W	P0CL23	YIR5_YEAST	S000001437	45	9
BOL3;_AIM1	YAL046C	P39724	BOL3_YEAST	S000000044	118	1			PAU14	YIL176C	P0CE89	PAU14_YEAST	S000001438	120	9
BOP2	YLR267W	Q06150	BOP2_YEAST	S000004257	570	12			YIL177C	YIL177C	P40434	YIR7_YEAST	S000001439	1758	9
BOP3	YNL042W	P53958	BOP3_YEAST	S000004987	396	14			YIL177W-A	YIL177W-A	P0CL41	YJ255_YEAST	S000028658	160	9
BOR1	YNL275W	P53838	BOR1_YEAST	S000005219	576	14			YIR018C-A	YIR018C-A	Q3E7Z3	YI018_YEAST	S000028837	45	9
BOS1	YLR078C	P25385	BOS1_YEAST	S000004068	244	12			FLO11;_MAL5;_MUC1;_S1;_S2	YIR019C	P08640	FLO11_YEAST	S000001458	1367	9
BPH1	YCR032W	P25356	BPH1_YEAST	S000000628	2167	3			YIR020C	YIR020C	P40575	YIU0_YEAST	S000001459	100	9
BPL1;_ACC2	YDL141W	P48445	BPL1_YEAST	S000002300	690	4			YIR020C-B	YIR020C-B	Q03888	YI020_YEAST	S000028800	244	9
BPT1	YLL015W	P14772	BPT1_YEAST	S000003938	1559	12			YIR020W-A;_YIR020W-B	YIR020W-A	Q03886	YI20A_YEAST	S000007241	80	9
BRE1	YDL074C	Q07457	BRE1_YEAST	S000002232	700	4			YIR030W-A	YIR030W-A	A0A023PZK4	YI30A_YEAST	S000028802	127	9
BRE2;_CPS60	YLR015W	P43132	BRE2_YEAST	S000004005	505	12			YIR036W-A	YIR036W-A	A0A023PYI5	YI036_YEAST	S000028803	133	9
BRE4	YDL231C	Q07660	BRE4_YEAST	S000002390	1125	4			YPS6	YIR039C	P40583	YPS6_YEAST	S000001478	537	9
BRE5	YNR051C	P53741	BRE5_YEAST	S000005334	515	14			YIR040C	YIR040C	P40584	YIW0_YEAST	S000001479	110	9
BRF1;_PCF4;_TDS4	YGR246C	P29056	TF3B_YEAST	S000003478	596	7			PAU15	YIR041W	P40585	PAU15_YEAST	S000001480	124	9
BRL1	YHR036W	P38770	BRL1_YEAST	S000001078	471	8			YIR042C	YIR042C	P40586	YIW2_YEAST	S000001481	236	9
BRN1	YBL097W	P38170	CND2_YEAST	S000000193	754	2			YIR043C;_YI8224.05C	YIR043C	P40587	YIW3_YEAST	S000001482	230	9
BRO1;_ASI6;_LPF2;_NPI3;_VPS31	YPL084W	P48582	BRO1_YEAST	S000006005	844	16			YIR044C	YIR044C	P40588	YIW4_YEAST	S000001483	61	9
BRP1	YGL007W	P53194	BRP1_YEAST	S000002975	125	7			YJL007C;_J1379	YJL007C	P47080	YJA7_YEAST	S000003544	104	10
BRR1	YPR057W	Q99177	BRR1_YEAST	S000006261	341	16			YJL015C;_J1331	YJL015C	P47073	YJB5_YEAST	S000003552	94	10
BRR2;_RSS1;_SNU246	YER172C	P32639	BRR2_YEAST	S000000974	2163	5			YJL020W-A	YJL020W-A	Q8TGN2	YJ020_YEAST	S000028659	85	10
BRR6	YGL247W	P53062	BRR6_YEAST	S000003216	197	7			PET130	YJL023C	P47065	PT130_YEAST	S000003560	347	10
BRX1	YOL077C	Q08235	BRX1_YEAST	S000005437	291	15			YJL027C;_J1269	YJL027C	P47063	YJC7_YEAST	S000003564	138	10
BSC1	YDL037C	Q12140	BSC1_YEAST	S000002195	328	4			YJL028W;_J1267	YJL028W	P47062	YJC8_YEAST	S000003565	111	10
BSC2	YDR275W	Q05611	BSC2_YEAST	S000002683	235	4			YJL032W;_J1252	YJL032W	P47059	YJD2_YEAST	S000003569	104	10
BSC3	YLR465C	O13558	BSC3_YEAST	S000004457	102	12			APQ13	YJL075C	P47036	APQ13_YEAST	S000003611	138	10
BSC4	YNL269W	P53841	BSC4_YEAST	S000005213	131	14			YJL077W-B	YJL077W-B	Q8TGT3	YJ77B_YEAST	S000028662	32	10
BSC5	YNR069C	P53755	BSC5_YEAST	S000005352	489	14			YJL086C;_J0930	YJL086C	P47028	YJI6_YEAST	S000003622	122	10
BSC6	YOL137W	Q08280	BSC6_YEAST	S000005497	497	15			YJL119C;_J0738	YJL119C	P47021	YJL9_YEAST	S000003655	107	10
BSD2	YBR290W	P38356	BSD2_YEAST	S000000494	321	2			YJL135W;_J0666	YJL135W	P47012	YJN5_YEAST	S000003671	105	10
BSP1	YPR171W	Q06604	BSP1_YEAST	S000006375	576	16			YJL152W;_J0628	YJL152W	P47003	YJP2_YEAST	S000003688	119	10
BST1	YFL025C	P43571	BST1_YEAST	S000001869	1029	6			YJL156W-A	YJL156W-A	P0C5N9	YJ156_YEAST	S000007613	73	10
BTN2	YGR142W	P53286	BTN2_YEAST	S000003374	410	7			YJL169W;_J0517	YJL169W	P46994	YJQ9_YEAST	S000003705	122	10
BTS1	YPL069C	Q12051	GGPPS_YEAST	S000005990	335	16			YJL175W;_J0502	YJL175W	P46991	YJR5_YEAST	S000003711	170	10
BTT1	YDR252W	P40314	NACB2_YEAST	S000002660	149	4			YJL182C;_J0430	YJL182C	P46986	YJS2_YEAST	S000003718	105	10
BUB1	YGR188C	P41695	BUB1_YEAST	S000003420	1021	7			BUD19	YJL188C	O94143	BUD19_YEAST	S000003724	102	10
BUB2	YMR055C	P26448	BUB2_YEAST	S000004659	306	13			YJL197C-A	YJL197C-A	P0C5P0	YJ197_YEAST	S000028839	93	10
BUB3	YOR026W	P26449	BUB3_YEAST	S000005552	341	15			YJL202C;_J0323	YJL202C	P39532	YJU2C_YEAST	S000003738	115	10
BUD13;_CWC26;_SLC7	YGL174W	P46947	CWC26_YEAST	S000003142	266	7			YJL213W;_HRC331;_J0234	YJL213W	P40896	YJV3_YEAST	S000003749	331	10
BUD14	YAR014C	P27637	BUD14_YEAST	S000000069	709	1			YJL215C;_HRE119;_J0231	YJL215C	P40895	YJV5_YEAST	S000003751	119	10
BUD16	YEL029C	P39988	BUD16_YEAST	S000000755	312	5			HXT9	YJL219W	P40885	HXT9_YEAST	S000003755	567	10
BUD17	YNR027W	P53727	BUD17_YEAST	S000005310	317	14			YJL220W;_HRC150;_J0220	YJL220W	P40891	YJW0_YEAST	S000003756	150	10
BUD19	YJL188C	O94143	BUD19_YEAST	S000003724	102	10			IMA4;_FSP2	YJL221C	P0CW41	MALX4_YEAST	S000003757	589	10
BUD20	YLR074C	Q08004	BUD20_YEAST	S000004064	166	12			VTH2	YJL222W	P40890	VTH2_YEAST	S000003758	1549	10
BUD21;_UTP16	YOR078W	Q08492	BUD21_YEAST	S000005604	214	15			YJL222W-A	YJL222W-A	P0CL26	YJL2A_YEAST	S000028663	75	10
BUD22	YMR014W	Q04347	BUD22_YEAST	S000004616	519	13			YJL222W-B	YJL222W-B	P0CL24	YJL2B_YEAST	S000028664	45	10
BUD23	YCR047C	P25627	BUD23_YEAST	S000000643	275	3			PAU1	YJL223C	P0CE88	PAU1_YEAST	S000003759	120	10
BUD25	YER014C-A	P85052	BUD25_YEAST	S000007590	153	5			YJL225C;_HRF393/HRD1054;_HRF393/HRD732;_J0202	YJL225C	P40889	YJW5_YEAST	S000003760	1758	10
BUD26	YDR241W	Q03783	BUD26_YEAST	S000002649	95	4			YJL225W-A	YJL225W-A	P0CL42	YI177_YEAST	S000028665	160	10
BUD27;_URI	YFL023W	P43573	BUD27_YEAST	S000001871	796	6			YJR023C;_J1470;_YJR83.19	YJR023C	P47094	YJZ3_YEAST	S000003784	133	10
BUD28	YLR062C	Q07992	BUD28_YEAST	S000004052	125	12			YJR071W;_J1818	YJR071W	P47121	YJ41_YEAST	S000003832	122	10
BUD2;_CLA2;_ERC25	YKL092C	P33314	BUD2_YEAST	S000001575	1104	11			YJR079W;_J1843	YJR079W	P47126	YJ49_YEAST	S000003840	109	10
BUD3	YCL014W	P25558	BUD3_YEAST	S000000520	1636	3			RPL43B	YJR094W-A	P0CX26	RL43B_YEAST	S000003855	92	10
BUD30	YDL151C	Q12064	BUD30_YEAST	S000002310	193	4			YJR107C-A	YJR107C-A	P0CT86	YJ107_YEAST	-	78	10
BUD31;_CWC14	YCR063W	P25337	BUD31_YEAST	S000000659	157	3			ABM1	YJR108W	P47146	ABM1_YEAST	S000003869	123	10
BUD32;_LDB14	YGR262C	P53323	BUD32_YEAST	S000003494	261	7			YJR115W;_J2027	YJR115W	P47152	YJ85_YEAST	S000003876	169	10
BUD4	YJR092W	P47136	BUD4_YEAST	S000003852	1447	10			YJR146W;_J2200	YJR146W	P47174	YJ9K_YEAST	S000003907	117	10
BUD5	YCR038C	P25300	BUD5_YEAST	S000000634	642	3			YJR151W-A	YJR151W-A	Q3E775	YJ151_YEAST	S000028557	16	10
BUD6;_AIP3	YLR319C	P41697	BUD6_YEAST	S000004311	788	12			THI11	YJR156C	P47183	THI11_YEAST	S000003917	340	10
BUD7	YOR299W	Q08754	BUD7_YEAST	S000005825	746	15			YJR157W;_J2255	YJR157W	P47184	YJ9V_YEAST	S000003918	120	10
BUD8	YLR353W	P41698	BUD8_YEAST	S000004345	603	12			HXT16	YJR158W	P47185	HXT16_YEAST	S000003919	567	10
BUD9	YGR041W	P53226	BUD9_YEAST	S000003273	547	7			MPH3	YJR160C	P0CE00	MPH3_YEAST	S000003921	602	10
BUG1	YDL099W	Q12191	BUG1_YEAST	S000002257	341	4			COS5	YJR161C	P47187	COS5_YEAST	S000003922	383	10
BUL1;_DAG1;_RDS1;_SMM2	YMR275C	P48524	BUL1_YEAST	S000004888	976	13			YJR162C;_J2420	YJR162C	P47188	YJ9Z_YEAST	S000003923	116	10
BUL2	YML111W	Q03758	BUL2_YEAST	S000004579	920	13			YKL030W;_YKL243	YKL030W	P36099	YKD0_YEAST	S000001513	201	11
BUR2;_CST4	YLR226W	Q05949	BUR2_YEAST	S000004216	395	12			YKL031W;_YKL244	YKL031W	P36098	YKD1_YEAST	S000001514	137	11
BUR6;_NCB1	YER159C	P40096	NCB1_YEAST	S000000961	142	5			YKL036C;_YKL249	YKL036C	P32859	YKD6_YEAST	S000001519	130	11
BXI1;_YBH3	YNL305C	P48558	BXI1_YEAST	S000005249	297	14			AIM26	YKL037W	P32858	AIM26_YEAST	S000001520	118	11
BYE1	YKL005C	P36106	BYE1_YEAST	S000001488	594	11			YKL053W;_YKL307	YKL053W	P35733	YKF3_YEAST	S000001536	124	11
BZZ1;_LSB7	YHR114W	P38822	BZZ1_YEAST	S000001156	633	8			YKL065W-A	YKL065W-A	Q2V2P2	YK065_YEAST	S000113563	73	11
CAB1	YDR531W	Q04430	PANK_YEAST	S000002939	367	4			YKL066W;_YKL332	YKL066W	P36089	YKG6_YEAST	S000001549	147	11
CAB2	YIL083C	P40506	PPCS_YEAST	S000001345	365	9			YKL070W;_YKL343	YKL070W	P36087	YKH0_YEAST	S000001553	169	11
CAB3	YKL088W	P36076	CAB3_YEAST	S000001571	571	11			PSY1	YKL076C	P36082	PSY1_YEAST	S000001559	127	11
CAB4	YGR277C	P53332	COAD_YEAST	S000003509	305	7			YKL096C-B	YKL096C-B	Q8TGT2	YK096_YEAST	S000028667	49	11
CAB5	YDR196C	Q03941	CAB5_YEAST	S000002604	241	4			YKL097C;_YKL445	YKL097C	P34245	YKJ7_YEAST	S000001580	136	11
CAC2	YML102W	Q04199	CAC2_YEAST	S000004570	468	13			YKL102C;_YKL454	YKL102C	P34249	YKK2_YEAST	S000001585	101	11
CAD1;_YAP2	YDR423C	P24813	AP2_YEAST	S000002831	409	4			YKL106C-A	YKL106C-A	Q3E7A0	YK106_YEAST	S000007616	39	11
CAF120	YNL278W	P53836	CA120_YEAST	S000005222	1060	14			YKL111C	YKL111C	P36074	YKL1_YEAST	S000001594	111	11
CAF130	YGR134W	P53280	CF130_YEAST	S000003366	1122	7			YKL115C	YKL115C	P36073	YKL5_YEAST	S000001598	130	11
CAF16	YFL028C	P43569	CAF16_YEAST	S000001866	289	6			YKL123W	YKL123W	P36071	YKM3_YEAST	S000001606	126	11
CAF20;_CAF2;_CAP20	YOR276W	P12962	CAF20_YEAST	S000005802	161	15			YKL153W;_YKL608	YKL153W	P36058	YKP3_YEAST	S000001636	169	11
CAF4	YKR036C	P36130	CAF4_YEAST	S000001744	643	11			YKL162C-A	YKL162C-A	P0C5P4	YK162_YEAST	S000007244	50	11
CAF40	YNL288W	P53829	CAF40_YEAST	S000005232	373	14			YKL169C;_YKL633	YKL169C	P36050	YKQ9_YEAST	S000001652	127	11
CAJ1	YER048C	P39101	CAJ1_YEAST	S000000850	391	5			YKL183C-A	YKL183C-A	Q3E765	YK183_YEAST	S000028558	70	11
CAK1;_CIV1	YFL029C	P43568	CAK1_YEAST	S000001865	368	6			SRY1	YKL218C	P36007	LTHAD_YEAST	S000001701	326	11
CAM1;_TEF3	YPL048W	P29547	EF1G1_YEAST	S000005969	415	16			FRE2	YKL220C	P36033	FRE2_YEAST	S000001703	711	11
CAN1	YEL063C	P04817	CAN1_YEAST	S000000789	590	5			YKL223W	YKL223W	P36031	YKW3_YEAST	S000001706	110	11
CAP1	YKL007W	P28495	CAPZA_YEAST	S000001490	268	11			YKL225W	YKL225W	P36030	YKW5_YEAST	S000001708	115	11
CAP2	YIL034C	P13517	CAPZB_YEAST	S000001296	287	9			YKR012C	YKR012C	P36109	YKZ2_YEAST	S000001720	125	11
CAR1	YPL111W	P00812	ARGI_YEAST	S000006032	333	16			YKR032W	YKR032W	P36127	YK12_YEAST	S000001740	104	11
CAR2;_CARGB	YLR438W	P07991	OAT_YEAST	S000004430	424	12			YKR040C	YKR040C	P36133	YK20_YEAST	S000001748	167	11
CAT2;_CAT;_YCAT	YML042W	P32796	CACP_YEAST	S000004506	670	13			YKR075W-A	YKR075W-A	Q8TGM9	YK075_YEAST	S000028669	89	11
CAT5;_COQ7	YOR125C	P41735	COQ7_YEAST	S000005651	233	15			YLL006W-A	YLL006W-A	Q3E814	YL006_YEAST	S000028560	58	12
CAT8;_MSP8	YMR280C	P39113	CAT8_YEAST	S000004893	1433	13			YLL017W;_L1305	YLL017W	P0CF33	YL017_YEAST	S000003940	103	12
CAX4;_CWH8	YGR036C	P53223	CAX4_YEAST	S000003268	239	7			YLL020C;_L1219	YLL020C	Q07811	YL020_YEAST	S000003943	101	12
CBC2;_CBP20;_MUD13;_SAE1	YPL178W	Q08920	NCBP2_YEAST	S000006099	208	16			RRT7	YLL030C	Q07829	RRT7_YEAST	S000003953	113	12
CBF1;_CEP1;_CP1;_CPF1	YJR060W	P17106	CBF1_YEAST	S000003821	351	10			YLL037W;_L0910	YLL037W	Q07865	YL037_YEAST	S000003960	126	12
CBF2;_CBF3A;_CEP2;_CTF14;_NDC10	YGR140W	P32504	CBF3A_YEAST	S000003372	956	7			YLL044W;_L0725	YLL044W	Q07880	YL044_YEAST	S000003967	148	12
CBF5	YLR175W	P33322	CBF5_YEAST	S000004165	483	12			YLL047W;_L0709	YLL047W	Q07881	YL047_YEAST	S000003970	127	12
CBK1	YNL161W	P53894	CBK1_YEAST	S000005105	756	14			YLL059C;_L0563	YLL059C	Q12336	YL059_YEAST	S000003982	168	12
CBP1	YJL209W	P07252	CBP1_YEAST	S000003745	654	10			GTT2	YLL060C	Q12390	GST2_YEAST	S000003983	233	12
CBP2	YHL038C	P03874	CBP2_YEAST	S000001030	630	8			MMP1	YLL061W	Q12372	MMP1_YEAST	S000003984	583	12
CBP3	YPL215W	P21560	CBP3_YEAST	S000006136	335	16			YLL065W;_L0536	YLL065W	Q99339	GIN11_YEAST	S000003988	116	12
CBP4	YGR174C	P37267	CBP4_YEAST	S000003406	147	7			YLL066C;_L0519;_L0532	YLL066C	Q99208	YL066_YEAST	S000003989	1374	12
CBP6	YBR120C	P07253	CBP6_YEAST	S000000324	162	2			YLL066W-A	YLL066W-A	P0CY00	YL66A_YEAST	S000028671	160	12
CBR1;_CBR;_CBR5	YIL043C	P38626	NCB5R_YEAST	S000001305	284	9			YLL066W-B	YLL066W-B	Q8TGJ7	YL66B_YEAST	S000028672	56	12
CBS1	YDL069C	P14066	CBS1_YEAST	S000002227	229	4			YLL067C;_L0111;_L0503;_L0509	YLL067C	Q07888	YL067_YEAST	S000003990	1374	12
CBS2;_CBP7	YDR197W	P14905	CBS2_YEAST	S000002605	389	4			YLL067W-A	YLL067W-A	P0CY01	YL67A_YEAST	S000028673	160	12
CBT1;_SOC1	YKL208W	P36038	CBT1_YEAST	S000001691	271	11			YLR036C	YLR036C	Q07986	YL036_YEAST	S000004026	203	12
CCA1;_TNT1	YER168C	P21269	CCA1_YEAST	S000000970	546	5			XYL2	YLR070C	Q07993	XYL2_YEAST	S000004060	356	12
CCC1	YLR220W	P47818	CCC1_YEAST	S000004210	322	12			YLR101C;_L2705	YLR101C	Q08027	YL101_YEAST	S000004091	131	12
CCC2	YDR270W	P38995	ATU2_YEAST	S000002678	1004	4			YLR111W;_L2925;_L9354.4	YLR111W	Q12528	YL111_YEAST	S000004101	110	12
CCE1	YKL011C	Q03702	CCE1_YEAST	S000001494	353	11			YLR112W;_L2928;_L9354.3	YLR112W	Q12130	YL112_YEAST	S000004102	139	12
CCH1	YGR217W	P50077	CCH1_YEAST	S000003449	2039	7			YLR122C;_L2967;_L9233.11	YLR122C	Q12312	YL122_YEAST	S000004112	125	12
CCL1	YPR025C	P37366	CCL1_YEAST	S000006229	393	16			YLR123C;_L2970	YLR123C	Q12174	YL123_YEAST	S000004113	109	12
CCM1;_DMR1;_RRG2	YGR150C	P48237	CCM1_YEAST	S000003382	864	7			YLR124W;_L2973;_L9233.4	YLR124W	Q12327	YL124_YEAST	S000004114	114	12
CCP1;_CCP;_CPO	YKR066C	P00431	CCPR_YEAST	S000001774	361	11			YLR140W;_L3162	YLR140W	Q12077	YL140_YEAST	S000004130	108	12
CCR4	YAL021C	P31384	CCR4_YEAST	S000000019	837	1			YLR154C-G;_smORF421	YLR154C-G	Q3E813	YL154_YEAST	S000028561	49	12
CCS1;_LYS7	YMR038C	P40202	CCS1_YEAST	S000004641	249	13			YLR154C-H;_smORF494;_SR15	YLR154C-H	P0CY02	YL15H_YEAST	S000028562	43	12
CCT2;_BIN3;_TCP2	YIL142W	P39076	TCPB_YEAST	S000001404	527	9			ART2	YLR154W-A	Q8TGM7	ART2_YEAST	S000028675	61	12
CCT3;_BIN2;_TCP3	YJL014W	P39077	TCPG_YEAST	S000003551	534	10			YLR154W-B;_smORF398	YLR154W-B	P0C5P9	YL54B_YEAST	S000028563	54	12
CCT4;_ANC2;_TCP4	YDL143W	P39078	TCPD_YEAST	S000002302	528	4			TAR1;_ART1	YLR154W-C	Q8TGM6	TAR1_YEAST	S000028422	124	12
CCT5;_TCP5	YJR064W	P40413	TCPE_YEAST	S000003825	562	10			ART3	YLR154W-E	Q8TGM5	ART3_YEAST	S000028676	67	12
CCT6;_TCP20;_TCP6	YDR188W	P39079	TCPZ_YEAST	S000002596	546	4			YLR154W-F	YLR154W-F	P0C5Q0	YL54F_YEAST	S000028843	46	12
CCT7	YJL111W	P42943	TCPH_YEAST	S000003647	550	10			ASP3-1	YLR155C	P0CZ17	ASP21_YEAST	S000004145	362	12
CCT8	YJL008C	P47079	TCPQ_YEAST	S000003545	568	10			YLR156C-A	YLR156C-A	P0CY03	YL15A_YEAST	S000028564	43	12
CCW12	YLR110C	Q12127	CCW12_YEAST	S000004100	133	12			YLR156W;_L9632.3	YLR156W	P0CE96	YL156_YEAST	S000004146	114	12
CCW14;_ICWP;_SSR1	YLR390W-A	O13547	CCW14_YEAST	S000006429	238	12			ASP3-2	YLR157C	P0CX77	ASP22_YEAST	S000004147	362	12
CCW22	YDR134C	Q7LHD1	CCW22_YEAST	S000002541	136	4			YLR157C-C	YLR157C-C	P0CY04	YL157_YEAST	S000028565	43	12
CCZ1;_AUT11;_CVT16	YBR131W	P38273	CCZ1_YEAST	S000000335	704	2			YLR157W-D	YLR157W-D	P0CE99	YL57D_YEAST	S000028677	70	12
CDA1	YLR307W	Q06702	CDA1_YEAST	S000004298	301	12			YLR157W-E	YLR157W-E	P0CF00	YL57E_YEAST	S000028678	54	12
CDA2	YLR308W	Q06703	CDA2_YEAST	S000004299	312	12			ASP3-3	YLR158C	P0CX78	ASP23_YEAST	S000004148	362	12
CDC10	YCR002C	P25342	CDC10_YEAST	S000000595	322	3			YLR159C-A	YLR159C-A	P0CY05	YL159_YEAST	S000028566	43	12
CDC11;_PSL9	YJR076C	P32458	CDC11_YEAST	S000003837	415	10			YLR159W;_L9632.4	YLR159W	P0CE97	YL59W_YEAST	S000004149	114	12
CDC123	YLR215C	Q05791	CD123_YEAST	S000004205	360	12			ASP3-4	YLR160C	P0CX79	ASP24_YEAST	S000004150	362	12
CDC12;_CLA10;_PSL7	YHR107C	P32468	CDC12_YEAST	S000001149	407	8			YLR161W;_L9632.5	YLR161W	P0CE98	YL161_YEAST	S000004151	114	12
CDC13	YDL220C	P32797	CDC13_YEAST	S000002379	924	4			YLR162W	YLR162W	Q06235	YL162_YEAST	S000004152	118	12
CDC14;_OAF3	YFR028C	Q00684	CDC14_YEAST	S000001924	551	6			RRT15	YLR162W-A	Q3E811	RRT15_YEAST	S000028567	62	12
CDC15;_LYT1	YAR019C	P27636	CDC15_YEAST	S000000072	974	1			YLR171W	YLR171W	O13562	YL171_YEAST	S000004161	129	12
CDC16	YKL022C	P09798	CDC16_YEAST	S000001505	840	11			YLR184W;_L9470.7	YLR184W	Q06267	YL184_YEAST	S000004174	115	12
CDC19;_PYK1	YAL038W	P00549	KPYK1_YEAST	S000000036	500	1			YLR198C	YLR198C	O13530	YL198_YEAST	S000004188	119	12
CDC1;_DSR1;_ESP2	YDR182W	P40986	CDC1_YEAST	S000002590	491	4			YLR202C	YLR202C	O13531	YL202_YEAST	S000004192	108	12
CDC20	YGL116W	P26309	CDC20_YEAST	S000003084	610	7			YLR217W;_L8167.25	YLR217W	O13532	YL217_YEAST	S000004207	107	12
CDC21;_CRT9;_TMP1	YOR074C	P06785	TYSY_YEAST	S000005600	304	15			YLR235C	YLR235C	A0A023PXP4	YL235_YEAST	S000004225	132	12
CDC23	YHR166C	P16522	CDC23_YEAST	S000001209	626	8			YLR236C	YLR236C	A0A023PZG4	YL236_YEAST	S000004226	107	12
CDC24;_CLS4	YAL041W	P11433	CDC24_YEAST	S000000039	854	1			YLR252W	YLR252W	O13573	YL252_YEAST	S000004242	101	12
CDC25;_CTN1	YLR310C	P04821	CDC25_YEAST	S000004301	1589	12			YLR255C	YLR255C	O13574	YL255_YEAST	S000004245	117	12
CDC26;_HIT3;_SCD26	YFR036W	P14724	CDC26_YEAST	S000001932	124	6			YLR269C	YLR269C	O13550	YL269_YEAST	S000004259	116	12
CDC27;_APC3;_SNB1	YBL084C	P38042	CDC27_YEAST	S000000180	758	2			YLR279W;_L8003.10A	YLR279W	O13540	YL279_YEAST	S000004269	129	12
CDC28;_CDK1;_HSL5;_SRM5	YBR160W	P00546	CDK1_YEAST	S000000364	298	2			YLR285C-A	YLR285C-A	Q3E771	YL285_YEAST	S000028569	56	12
CDC3	YLR314C	P32457	CDC3_YEAST	S000004306	520	12			YLR294C;_L8003.19A	YLR294C	O13543	YL294_YEAST	S000004285	109	12
CDC31;_DSK1	YOR257W	P06704	CDC31_YEAST	S000005783	161	15			YLR296W;_L8003.6	YLR296W	Q05898	YL296_YEAST	S000004287	108	12
CDC33;_TIF45	YOL139C	P07260	IF4E_YEAST	S000005499	213	15			YLR299C-A	YLR299C-A	Q8TGM3	YL299_YEAST	S000028680	30	12
CDC34;_DNA6;_UBC3	YDR054C	P14682	UBC3_YEAST	S000002461	295	4			YLR302C	YLR302C	O13544	YL302_YEAST	S000004293	120	12
CDC36;_DNA19;_NOT2	YDL165W	P06100	NOT2_YEAST	S000002324	191	4			YLR311C;_L8543.10	YLR311C	Q06158	YL311_YEAST	S000004302	115	12
CDC37;_SMO1	YDR168W	P06101	CDC37_YEAST	S000002575	506	4			TAD3	YLR316C	Q9URQ3	TAD3_YEAST	S000004308	322	12
CDC39;_NOT1;_ROS1	YCR093W	P25655	NOT1_YEAST	S000000689	2108	3			YLR317W	YLR317W	O13553	YL317_YEAST	S000004309	144	12
CDC4	YFL009W	P07834	CDC4_YEAST	S000001885	779	6			JIP3	YLR331C	O13555	JIP3_YEAST	S000004323	125	12
CDC40;_PRP17;_SLU4;_XRS2	YDR364C	P40968	PRP17_YEAST	S000002772	455	4			YLR334C;_L8300.11	YLR334C	Q06127	YL334_YEAST	S000004326	126	12
CDC42;_SRO2	YLR229C	P19073	CDC42_YEAST	S000004219	191	12			OPI9	YLR338W	O94084	OPI9_YEAST	S000004330	285	12
CDC43;_CAL1	YGL155W	P18898	PGTB1_YEAST	S000003123	376	7			YLR342W-A	YLR342W-A	Q3E810	YL342_YEAST	S000028571	57	12
CDC45;_SLD4	YLR103C	Q08032	CDC45_YEAST	S000004093	650	12			YLR358C	YLR358C	O13565	YL358_YEAST	S000004350	187	12
CDC48	YDL126C	P25694	CDC48_YEAST	S000002284	835	4			YLR364C-A	YLR364C-A	P0C5Q1	YL64A_YEAST	S000028846	40	12
CDC50	YCR094W	P25656	CDC50_YEAST	S000000690	391	3			YLR365W;_L8039.8	YLR365W	Q7LIF2	YL365_YEAST	S000004357	110	12
CDC53	YDL132W	Q12018	CDC53_YEAST	S000002290	815	4			YLR366W;_L8039.7	YLR366W	Q7LIF1	YL366_YEAST	S000004358	101	12
CDC55	YGL190C	Q00362	2ABA_YEAST	S000003158	526	7			YLR374C	YLR374C	O13545	YL374_YEAST	S000004366	129	12
CDC5;_MSD2;_PKX2	YMR001C	P32562	CDC5_YEAST	S000004603	705	13			YLR400W;_L8084.6	YLR400W	Q06051	YL400_YEAST	S000004392	157	12
CDC6	YJL194W	P09119	CDC6_YEAST	S000003730	513	10			YLR406C-A	YLR406C-A	Q8TGT1	YL406_YEAST	S000028683	49	12
CDC60	YPL160W	P26637	SYLC_YEAST	S000006081	1090	16			YLR415C	YLR415C	O13578	YL415_YEAST	S000004407	112	12
CDC73	YLR418C	Q06697	CDC73_YEAST	S000004410	393	12			YLR416C;_L9931.9	YLR416C	Q06695	YL416_YEAST	S000004408	132	12
CDC7;_OAF2	YDL017W	P06243	CDC7_YEAST	S000002175	507	4			YLR428C	YLR428C	O13564	YL428_YEAST	S000004420	114	12
CDC8	YJR057W	P00572	KTHY_YEAST	S000003818	216	10			YLR458W	YLR458W	A0A023PZK9	YL458_YEAST	S000004450	126	12
CDC9	YDL164C	P04819	DNLI1_YEAST	S000002323	755	4			YLR460C;_L9122.7	YLR460C	P54007	YL460_YEAST	S000004452	376	12
CDD1	YLR245C	Q06549	CDD_YEAST	S000004235	142	12			PAU4	YLR461W	P53427	PAU4_YEAST	S000004453	120	12
CDH1;_HCT1	YGL003C	P53197	CDH1_YEAST	S000002971	566	7			YLR462W	YLR462W	O13556	YL462_YEAST	S000004454	202	12
CDS1;_CDG1	YBR029C	P38221	CDS1_YEAST	S000000233	457	2			YLR463C;_JND183;_L9001	YLR463C	O13557	YL463_YEAST	S000004455	183	12
CEF1;_NTC85	YMR213W	Q03654	CEF1_YEAST	S000004826	590	13			YLR464W	YLR464W	P0CX17	YL464_YEAST	S000004456	216	12
CEG1	YGL130W	Q01159	MCE1_YEAST	S000003098	459	7			BSC3	YLR465C	O13558	BSC3_YEAST	S000004457	102	12
CEM1	YER061C	P39525	CEM1_YEAST	S000000863	442	5			YLR466C-A	YLR466C-A	P0CL38	YL66C_YEAST	S000028685	160	12
CEP3;_CBF3;_CBF3B;_CSL1	YMR168C	P40969	CBF3B_YEAST	S000004778	608	13			YLR466C-B	YLR466C-B	Q8TGJ4	YL466_YEAST	S000028686	38	12
CET1	YPL228W	O13297	CET1_YEAST	S000006149	549	16			YRF1-4	YLR466W	O13559	YRF14_YEAST	S000004458	1382	12
CEX1	YOR112W	Q12453	CEX1_YEAST	S000005638	761	15			YLR467C-A	YLR467C-A	P0CL39	YL67C_YEAST	S000028687	160	12
CFD1;_DRE3;_RIX19	YIL003W	P40558	CFD1_YEAST	S000001265	293	9			YRF1-5	YLR467W	P0CX21	YRF15_YEAST	S000004459	1796	12
CFT1;_YHH1	YDR301W	Q06632	CFT1_YEAST	S000002709	1357	4			YML007C-A	YML007C-A	Q3E7A6	YM007_YEAST	S000007621	36	13
CFT2;_YDH1	YLR115W	Q12102	CFT2_YEAST	S000004105	859	12			YML012C-A;_YML013C-A	YML012C-A	Q6B0Y8	YM012_YEAST	S000004474	125	13
CGI121	YML036W	Q03705	CG121_YEAST	S000004500	181	13			YML031C-A	YML031C-A	A0A023PXH2	YM31A_YEAST	S000028809	111	13
CGR1	YGL029W	P53188	CGR1_YEAST	S000002997	120	7			YML034C-A	YML034C-A	A0A023PXP7	YM034_YEAST	S000004499	132	13
CHA1	YCL064C	P25379	STDH_YEAST	S000000569	360	3			YML047W-A	YML047W-A	A0A023PZG9	YM047_YEAST	S000004512	121	13
CHA4;_SIL2;_SIL3	YLR098C	P43634	CHA4_YEAST	S000004088	648	12			YML084W	YML084W	Q04521	YMI4_YEAST	S000004549	102	13
CHC1	YGL206C	P22137	CLH_YEAST	S000003174	1653	7			YML089C	YML089C	Q04502	YMI9_YEAST	S000004554	122	13
CHD1	YER164W	P32657	CHD1_YEAST	S000000966	1468	5			YML090W	YML090W	Q04501	YMJ0_YEAST	S000004555	128	13
CHK1	YBR274W	P38147	CHK1_YEAST	S000000478	527	2			YML099W-A;_YML100W-A	YML099W-A	Q6B2I9	YM099_YEAST	S000004567	109	13
CHL1;_CTF1	YPL008W	P22516	CHL1_YEAST	S000005929	861	16			YML100W-A	YML100W-A	Q8TGT0	YM100_YEAST	S000028688	57	13
CHL4;_CTF17;_MCM17	YDR254W	P38907	CENPN_YEAST	S000002662	458	4			YML101C-A;_YML102C-A	YML101C-A	Q6B0Z2	YM101_YEAST	S000004569	105	13
CHO1;_PSS;_PSS1	YER026C	P08456	PSS_YEAST	S000000828	276	5			YML122C;_YM7056.04C	YML122C	Q03207	YMM2_YEAST	S000004591	126	13
CHO2;_PEM1	YGR157W	P05374	CHO2_YEAST	S000003389	869	7			COS3	YML132W	P0CX13	COS3_YEAST	S000004601	379	13
CHS1	YNL192W	P08004	CHS1_YEAST	S000005136	1131	14			YML133C;_YM4987.01C;_YM4987.02C	YML133C	Q03099	YMN3_YEAST	S000004602	1374	13
CHS2	YBR038W	P14180	CHS2_YEAST	S000000242	963	2			YML133W-A	YML133W-A	P0CL29	YML33_YEAST	S000028689	191	13
CHS3;_CAL1;_CSD2;_DIT101;_KIT2	YBR023C	P29465	CHS3_YEAST	S000000227	1165	2			YML133W-B	YML133W-B	P0CL35	YML3B_YEAST	S000028690	160	13
CHS5;_CAL3	YLR330W	Q12114	CHS5_YEAST	S000004322	671	12			YMR001C-A	YMR001C-A	Q8TGS9	YM001_YEAST	S000028691	76	13
CHS6;_CSD3	YJL099W	P40955	CHS6_YEAST	S000003635	746	10			YMR007W;_YM8270.09	YMR007W	Q03675	YMO7_YEAST	S000004609	126	13
CHS7	YHR142W	P38843	CHS7_YEAST	S000001184	316	8			YMR030W-A	YMR030W-A	Q3E760	YM030_YEAST	S000028574	96	13
CHZ1	YER030W	P40019	CHZ1_YEAST	S000000832	153	5			YMR031W-A	YMR031W-A	Q6Q572	YM031_YEAST	S000004634	108	13
CIA1	YDR267C	Q05583	CIAO1_YEAST	S000002675	330	4			YMR046W-A	YMR046W-A	Q6B0Y5	YM046_YEAST	S000007248	42	13
CIC1;_NSA3	YHR052W	P38779	CIC1_YEAST	S000001094	376	8			YMR052C-A	YMR052C-A	Q6B0Y6	YM052_YEAST	S000004655	121	13
CIK1	YMR198W	Q01649	CIK1_YEAST	S000004811	594	13			YMR057C;_YM9796.10C	YMR057C	Q04674	YMU7_YEAST	S000004661	123	13
CIN1	YOR349W	P40987	CIN1_YEAST	S000005876	1014	15			YMR082C;_YM9582.07C	YMR082C	Q04276	YMX2_YEAST	S000004687	118	13
CIN2	YPL241C	P46670	TBCC_YEAST	S000006162	268	16			YMR085W	YMR085W	P0CF18	YM085_YEAST	S000004690	432	13
CIN4;_GTP1;_UGX1	YMR138W	P39110	CIN4_YEAST	S000004746	191	13			YMR086C-A	YMR086C-A	Q6Q571	YM086_YEAST	S000004691	112	13
CIN5;_HAL6;_SDS15;_YAP4	YOR028C	P40917	YAP4_YEAST	S000005554	295	15			YMR103C;_YM9718.02C	YMR103C	Q04436	YMZ3_YEAST	S000004709	120	13
CIN8;_KSL2	YEL061C	P27895	CIN8_YEAST	S000000787	1000	5			YMR105W-A	YMR105W-A	Q8TGS8	YM105_YEAST	S000028692	64	13
CIR1	YGR207C	P42940	ETFB_YEAST	S000003439	261	7			YMR119W-A	YMR119W-A	A0A023PZL2	YM119_YEAST	S000004726	124	13
CIR2	YOR356W	Q08822	ETFD_YEAST	S000005883	631	15			YMR122C;_YM8564.04C	YMR122C	Q03879	YM09_YEAST	S000004729	124	13
CIS1	YLR346C	Q06139	CIS1_YEAST	S000004338	101	12			YMR141C;_YM9375.10C	YMR141C	P40211	YM21_YEAST	S000004749	102	13
CIS3;_CCW11;_CCW5;_PIR4;_SCW8	YJL158C	P47001	CIS3_YEAST	S000003694	227	10			YMR141W-A;_smORF532	YMR141W-A	P0C5Q4	YM141_YEAST	S000028575	74	13
CIT1;_GLU3;_LYS6	YNR001C	P00890	CISY1_YEAST	S000005284	479	14			YIM2	YMR151W	P28626	YIM2_YEAST	S000004759	145	13
CIT2	YCR005C	P08679	CISY2_YEAST	S000000598	460	3			YMR153C-A	YMR153C-A	A0A023PYJ4	YM153_YEAST	S000004761	111	13
CIT3	YPR001W	P43635	CISY3_YEAST	S000006205	486	16			YMR158C-A	YMR158C-A	Q3E843	YM58C_YEAST	S000007249	45	13
CKA1	YIL035C	P15790	CSK21_YEAST	S000001297	372	9			DDR48;_FSP	YMR173W	P18899	DDR48_YEAST	S000004784	430	13
CKA2	YOR061W	P19454	CSK22_YEAST	S000005587	339	15			YMR173W-A	YMR173W-A	A0A023PXQ4	YM173_YEAST	S000004785	394	13
CKB1	YGL019W	P43639	CSK2B_YEAST	S000002987	278	7			YMR175W-A	YMR175W-A	Q3E766	YM175_YEAST	S000028848	64	13
CKB2	YOR039W	P38930	CSK2C_YEAST	S000005565	258	15			YMR182W-A	YMR182W-A	Q8TGS7	YM182_YEAST	S000028693	28	13
CKI1;_CKI	YLR133W	P20485	KICH_YEAST	S000004123	582	12			YMR193C-A	YMR193C-A	Q6B0R2	YM193_YEAST	S000004805	128	13
CKS1	YBR135W	P20486	CKS1_YEAST	S000000339	150	2			YMR194C-A	YMR194C-A	P0C5Q6	YM94A_YEAST	S000007250	74	13
CLA4	YNL298W	P48562	CLA4_YEAST	S000005242	842	14			CMC4	YMR194C-B	Q3E7A9	CMC4_YEAST	S000028514	73	13
CLB1;_SCB1	YGR108W	P24868	CG21_YEAST	S000003340	471	7			YMR230W-A	YMR230W-A	Q3E7B5	YM230_YEAST	S000028576	62	13
CLB2	YPR119W	P24869	CG22_YEAST	S000006323	491	16			RPL20A;_RPL18A;_RPL18A2	YMR242C	P0CX23	RL20A_YEAST	S000004855	172	13
CLB3	YDL155W	P24870	CG23_YEAST	S000002314	427	4			YMR245W;_YM9408.07	YMR245W	Q04019	YM80_YEAST	S000004859	206	13
CLB4	YLR210W	P24871	CG24_YEAST	S000004200	460	12			YMR247W-A	YMR247W-A	Q3E782	YM247_YEAST	S000028849	47	13
CLB5	YPR120C	P30283	CGS5_YEAST	S000006324	435	16			YMR254C;_YM9920.08C	YMR254C	Q04838	YM88_YEAST	S000004867	102	13
CLB6	YGR109C	P32943	CGS6_YEAST	S000003341	380	7			YMR290W-A	YMR290W-A	A0A023PZH5	YM290_YEAST	S000004904	115	13
CLC1	YGR167W	P17891	CLC1_YEAST	S000003399	233	7			YMR294W-A	YMR294W-A	A0A023PZL7	YM294_YEAST	S000004909	119	13
CLD1	YGR110W	P53264	CLD1_YEAST	S000003342	445	7			YMR304C-A	YMR304C-A	A0A023PYJ7	YM304_YEAST	S000004919	116	13
CLF1;_NTC77;_SYF3	YLR117C	Q12309	CLF1_YEAST	S000004107	687	12			YMR306C-A	YMR306C-A	A0A023PXI0	YM306_YEAST	S000004922	129	13
CLG1	YGL215W	P35190	CLG1_YEAST	S000003183	452	7			YMR307C-A;_smORF544	YMR307C-A	P0C5Q5	YM307_YEAST	S000028578	64	13
CLN1	YMR199W	P20437	CG11_YEAST	S000004812	546	13			YMR315W-A	YMR315W-A	Q8TGS4	YM315_YEAST	S000028697	35	13
CLN2	YPL256C	P20438	CG12_YEAST	S000006177	545	16			YMR316C-A	YMR316C-A	I2HB70	YM16A_YEAST	S000004933	103	13
CLN3;_DAF1;_WHI1	YAL040C	P13365	CG13_YEAST	S000000038	580	1			YMR316C-B	YMR316C-B	A0A023PXQ9	YM316_YEAST	S000004934	102	13
CLP1	YOR250C	Q08685	CLP1_YEAST	S000005776	445	15			YMR320W;_YM9924.12	YMR320W	Q04897	YM98_YEAST	S000004939	101	13
CLU1;_TIF31	YMR012W	Q03690	CLU_YEAST	S000004614	1277	13			SNO4;_HSP34	YMR322C	Q04902	SNO4_YEAST	S000004941	237	13
CMC1	YKL137W	P36064	COXM1_YEAST	S000001620	111	11			ERR3	YMR323W	P42222	ERR3_YEAST	S000004942	437	13
CMC2	YBL059C-A	Q3E7A4	COXM2_YEAST	S000007488	109	2			YMR324C;_YM9924.16C	YMR324C	Q04909	YM9B_YEAST	S000004943	80	13
CMC4	YMR194C-B	Q3E7A9	CMC4_YEAST	S000028514	73	13			PAU19	YMR325W	P0CE85	PAU19_YEAST	S000004944	124	13
CMD1	YBR109C	P06787	CALM_YEAST	S000000313	147	2			YMR326C	YMR326C	Q6B0R7	YM9D_YEAST	S000004945	102	13
CMK1	YFR014C	P27466	KCC1_YEAST	S000001910	446	6			YNL013C;_N2854	YNL013C	P53979	YNB3_YEAST	S000004958	125	14
CMK2	YOL016C	P22517	KCC2_YEAST	S000005376	447	15			YNL017C;_N2834	YNL017C	P53977	YNB7_YEAST	S000004962	112	14
CMP2;_CNA2	YML057W	P14747	PP2B2_YEAST	S000004521	604	13			YNL028W;_N2758	YNL028W	P53967	YNC8_YEAST	S000004973	105	14
CMR1	YDL156W	Q12510	CMR1_YEAST	S000002315	522	4			YNL034W;_N2740	YNL034W	P53963	YND4_YEAST	S000004979	612	14
CMR3	YPR013C	Q12145	CMR3_YEAST	S000006217	317	16			YNL040W;_N2679	YNL040W	P53960	YNE0_YEAST	S000004985	456	14
CMS1	YLR003C	Q07897	CMS1_YEAST	S000003993	291	12			YNL042W-B	YNL042W-B	Q3E7Z2	YN042_YEAST	S000028850	85	14
CNA1;_CMP1	YLR433C	P23287	PP2B1_YEAST	S000004425	553	12			YNL067W-B;_YNL067W-A	YNL067W-B	Q3E767	YN67B_YEAST	S000028810	46	14
CNB1;_YCN2;_YCNB	YKL190W	P25296	CANB_YEAST	S000001673	175	11			TOM7;_MOM7	YNL070W	P53507	TOM7_YEAST	S000005014	60	14
CNE1	YAL058W	P27825	CALX_YEAST	S000000054	502	1			YNL089C;_N2242	YNL089C	P53936	YNI9_YEAST	S000005033	158	14
CNL1	YDR357C	Q06333	BL1S4_YEAST	S000002765	122	4			YNL097W-A	YNL097W-A	Q8TGL8	YN097_YEAST	S000028700	51	14
CNM67	YNL225C	P53865	CNM67_YEAST	S000005169	581	14			YNL120C;_N1909	YNL120C	P53922	YNM0_YEAST	S000005064	161	14
CNN1	YFR046C	P43618	CENPT_YEAST	S000001942	361	6			DGR1	YNL130C-A	Q3E808	DGR1_YEAST	S000028579	48	14
CNS1	YBR155W	P33313	CNS1_YEAST	S000000359	385	2			YNL143C;_N1206;_N1795	YNL143C	P53908	YNO3_YEAST	S000005087	130	14
COA1;_FMP35	YIL157C	P40452	COA1_YEAST	S000001419	197	9			YNL150W;_N1773	YNL150W	P53902	YNP0_YEAST	S000005094	135	14
COA2	YPL189C-A	Q3E823	COA2_YEAST	S000028527	68	16			YNL170W;_N1688	YNL170W	P53888	YNR0_YEAST	S000005114	131	14
COA3;_COX25;_RRG10	YJL062W-A	Q3E7B2	COA3_YEAST	S000007611	85	10			YNL179C;_N1648	YNL179C	P53880	YNR9_YEAST	S000005123	145	14
COA4;_CMC3	YLR218C	Q05809	COA4_YEAST	S000004208	96	12			YNL184C;_N1627	YNL184C	P53876	YNS4_YEAST	S000005128	108	14
COA6	YMR244C-A	Q3E846	COA6_YEAST	S000004857	104	13			YNL198C;_N1378	YNL198C	P40166	YNT8_YEAST	S000005142	100	14
COB;_CYTB	Q0105	P00163	CYB_YEAST	S000007270	385	M			YNL203C;_N1358	YNL203C	P40163	YNU3_YEAST	S000005147	203	14
COF1	YLL050C	Q03048	COFI_YEAST	S000003973	143	12			YNL205C;_N1350	YNL205C	P40162	YNU5_YEAST	S000005149	140	14
COG1;_COD3;_SEC36;_TFI1	YGL223C	P53079	COG1_YEAST	S000003191	417	7			YNL226W;_N1259	YNL226W	P53864	YNW6_YEAST	S000005170	136	14
COG2;_SEC35	YGR120C	P53271	COG2_YEAST	S000003352	262	7			YNL235C;_N1139	YNL235C	P53856	YNX5_YEAST	S000005179	143	14
COG3;_GRD20;_SEC34	YER157W	P40094	COG3_YEAST	S000000959	801	5			YNL266W;_N0800	YNL266W	P53842	YN06_YEAST	S000005210	139	14
COG4;_SEC38;_SGF1	YPR105C	Q06096	COG4_YEAST	S000006309	861	16			BSC4	YNL269W	P53841	BSC4_YEAST	S000005213	131	14
COG5;_COD4	YNL051W	P53951	COG5_YEAST	S000004996	403	14			YNL276C;_N0621	YNL276C	P53837	YN16_YEAST	S000005220	131	14
COG6;_COD2;_SEC37;_TFI2	YNL041C	P53959	COG6_YEAST	S000004986	839	14			YNL277W-A	YNL277W-A	Q3E7Z0	YN227_YEAST	S000028852	62	14
COG7;_COD5	YGL005C	P53195	COG7_YEAST	S000002973	279	7			YNL285W;_N0552	YNL285W	P53831	YN25_YEAST	S000005229	123	14
COG8;_DOR1	YML071C	Q04632	COG8_YEAST	S000004536	607	13			YNL303W;_N0415	YNL303W	P53827	YN43_YEAST	S000005247	115	14
COP1;_RET1;_SEC33;_SOO1	YDL145C	P53622	COPA_YEAST	S000002304	1201	4			YNL319W;_N0343	YNL319W	P53826	YN59_YEAST	S000005263	146	14
COQ1	YBR003W	P18900	COQ1_YEAST	S000000207	473	2			AAD14	YNL331C	P42884	AAD14_YEAST	S000005275	376	14
COQ10	YOL008W	Q08058	COQ10_YEAST	S000005368	207	15			THI12	YNL332W	P42883	THI12_YEAST	S000005276	340	14
COQ11;_MRX2	YLR290C	Q05892	COQ11_YEAST	S000004281	277	12			SNZ2	YNL333W	P53824	SNZ2_YEAST	S000005277	298	14
COQ2	YNR041C	P32378	COQ2_YEAST	S000005324	372	14			SNO2	YNL334C	P53823	SNO2_YEAST	S000005278	222	14
COQ3	YOL096C	P27680	COQ3_YEAST	S000005456	312	15			DDI3	YNL335W	P0CH64	DDI3_YEAST	S000005279	225	14
COQ4	YDR204W	O13525	COQ4_YEAST	S000002612	335	4			COS1	YNL336W	P53822	COS1_YEAST	S000005280	381	14
COQ5;_DBI56	YML110C	P49017	COQ5_YEAST	S000004578	307	13			YNL337W;_N0172	YNL337W	P53821	YN77_YEAST	S000005281	84	14
COQ6	YGR255C	P53318	COQ6_YEAST	S000003487	479	7			YNL338W;_N0170	YNL338W	P53820	YN78_YEAST	S000005282	52	14
COQ8;_ABC1	YGL119W	P27697	COQ8_YEAST	S000003087	501	7			YNL339W-A	YNL339W-A	P0CL30	YNL39_YEAST	S000028703	191	14
COQ9	YLR201C	Q05779	COQ9_YEAST	S000004191	260	12			YNL339W-B	YNL339W-B	P0CL36	YNL33_YEAST	S000028704	160	14
COR1;_QCR1	YBL045C	P07256	QCR1_YEAST	S000000141	457	2			YNR001W-A	YNR001W-A	P0C5Q7	YN001_YEAST	S000007625	72	14
COS1	YNL336W	P53822	COS1_YEAST	S000005280	381	14			YNR066C;_N3543	YNR066C	P53752	YN95_YEAST	S000005349	436	14
COS10	YNR075W	P52924	COS10_YEAST	S000005358	374	14			YNR068C;_N3551	YNR068C	P53754	YN97_YEAST	S000005351	272	14
COS111	YBR203W	P38308	CS111_YEAST	S000000407	924	2			HXT17	YNR072W	P53631	HXT17_YEAST	S000005355	564	14
COS12	YGL263W	P53053	COS12_YEAST	S000003232	380	7			AIF1;_CPD1	YNR074C	P52923	AIF1_YEAST	S000005357	378	14
COS2	YBR302C	P0CX12	COS2_YEAST	S000000506	379	2			YNR075C-A	YNR075C-A	Q8TGJ2	YN075_YEAST	S000028706	30	14
COS3	YML132W	P0CX13	COS3_YEAST	S000004601	379	13			COS10	YNR075W	P52924	COS10_YEAST	S000005358	374	14
COS4	YFL062W	P43542	COS4_YEAST	S000001832	379	6			PAU6	YNR076W	P0CE90	PAU6_YEAST	S000005359	120	14
COS5	YJR161C	P47187	COS5_YEAST	S000003922	383	10			YNR077C;_N3830	YNR077C	P53758	YN9D_YEAST	S000005360	84	14
COS6	YGR295C	P53344	COS6_YEAST	S000003527	381	7			YOL013W-A	YOL013W-A	P0C272	YO13A_YEAST	S000028811	63	15
COS7	YDL248W	Q07788	COS7_YEAST	S000002407	383	4			YOL013W-B;_YOL013W-A	YOL013W-B	Q870I1	YO13B_YEAST	S000007252	96	15
COS8	YHL048W	P38723	COS8_YEAST	S000001040	381	8			YOL014W	YOL014W	Q08110	YO014_YEAST	S000005374	124	15
COS9	YKL219W	P36034	COS9_YEAST	S000001702	407	11			IRC10	YOL015W	Q08118	IRC10_YEAST	S000005375	586	15
COT1	YOR316C	P32798	COT1_YEAST	S000005843	439	15			YOL035C;_O2109	YOL035C	Q08207	YO035_YEAST	S000005395	100	15
COX10	YPL172C	P21592	COX10_YEAST	S000006093	462	16			YOL037C;_O2101	YOL037C	Q08205	YO037_YEAST	S000005397	117	15
COX11	YPL132W	P19516	COX11_YEAST	S000006053	300	16			YOL038C-A	YOL038C-A	Q3E7Z9	YO038_YEAST	S000028812	31	15
COX12	YLR038C	Q01519	COX12_YEAST	S000004028	83	12			YOL106W;_O0751	YOL106W	Q08241	YO106_YEAST	S000005466	117	15
COX13	YGL191W	P32799	COX13_YEAST	S000003159	129	7			YOL118C;_O0573	YOL118C	Q08259	YOL18_YEAST	S000005478	102	15
COX14	YML129C	P39103	COX14_YEAST	S000004598	70	13			FRE7	YOL152W	Q12333	FRE7_YEAST	S000005512	620	15
COX15	YER141W	P40086	COX15_YEAST	S000000943	486	5			YOL155W-A;_NOL049W	YOL155W-A	Q3E7Y8	YO155_YEAST	S000028855	44	15
COX16	YJL003W	P47081	COX16_YEAST	S000003540	118	10			IMA2	YOL157C	Q08295	IMA2_YEAST	S000005517	589	15
COX17	YLL009C	Q12287	COX17_YEAST	S000003932	69	12			ENB1;_ARN4	YOL158C	Q08299	ENB1_YEAST	S000005518	606	15
COX18	YGR062C	P53239	COX18_YEAST	S000003294	316	7			CSS3	YOL159C	Q08300	CSS3_YEAST	S000005519	171	15
COX19	YLL018C-A	Q3E731	COX19_YEAST	S000007245	98	12			YOL159C-A	YOL159C-A	Q3E769	YO59A_YEAST	S000007627	90	15
COX1;_OXI3	Q0045	P00401	COX1_YEAST	S000007260	534	M			YOL160W;_O0250	YOL160W	Q08321	YO160_YEAST	S000005520	113	15
COX20	YDR231C	Q04935	COX20_YEAST	S000002639	205	4			PAU20	YOL161C	Q08322	PAU20_YEAST	S000005521	120	15
COX23	YHR116W	P38824	COX23_YEAST	S000001158	151	8			YOL162W;_O0235	YOL162W	P0CF19	YO162_YEAST	S000005522	215	15
COX26	YDR119W-A	Q2V2P9	COX26_YEAST	S000113555	66	4			YOL163W;_O0230	YOL163W	P0CF20	YO163_YEAST	S000005523	169	15
COX2;_OXI1	Q0250	P00410	COX2_YEAST	S000007281	251	M			BDS1	YOL164W	Q08347	BDS1_YEAST	S000005524	646	15
COX3;_OXI2	Q0275	P00420	COX3_YEAST	S000007283	269	M			YOL164W-A	YOL164W-A	Q3E7A5	YO16W_YEAST	S000028580	60	15
COX4	YGL187C	P04037	COX4_YEAST	S000003155	155	7			AAD15	YOL165C	Q08361	AAD15_YEAST	S000005525	143	15
COX5A	YNL052W	P00424	COX5A_YEAST	S000004997	153	14			YOL166C;_O0201	YOL166C	Q08373	YOL66_YEAST	S000005526	112	15
COX5B	YIL111W	P00425	COX5B_YEAST	S000001373	151	9			YOL166W-A	YOL166W-A	Q8TGJ1	YO16A_YEAST	S000028709	51	15
COX6	YHR051W	P00427	COX6_YEAST	S000001093	148	8			YOR008C-A	YOR008C-A	Q3E7B9	YO08A_YEAST	S000006431	74	15
COX7	YMR256C	P10174	COX7_YEAST	S000004869	60	13			YOR011W-A	YOR011W-A	Q3E807	YO011_YEAST	S000028581	68	15
COX8	YLR395C	P04039	COX8_YEAST	S000004387	78	12			IRC11	YOR013W	Q12479	IRC11_YEAST	S000005539	156	15
COX9	YDL067C	P07255	COX9_YEAST	S000002225	59	4			YOR015W;_O2618;_OR26.05;_YOL303.5	YOR015W	Q12169	YO015_YEAST	S000005541	119	15
COY1	YKL179C	P34237	CASP_YEAST	S000001662	679	11			IRC23	YOR044W	Q08416	IRC23_YEAST	S000005570	157	15
CPA1	YOR303W	P07258	CARA_YEAST	S000005829	411	15			TOM6;_ISP6	YOR045W	P33448	TOM6_YEAST	S000005571	61	15
CPA2	YJR109C	P03965	CARB_YEAST	S000003870	1118	10			YOR055W;_O2803;_YOR29-06	YOR055W	Q08439	YO055_YEAST	S000005581	144	15
CPD1	YGR247W	P53314	CPD1_YEAST	S000003479	239	7			NRT1;_THI71	YOR071C	Q08485	NRT1_YEAST	S000005597	598	15
CPR1;_CPH1;_CYP1;_SCC1	YDR155C	P14832	CYPH_YEAST	S000002562	162	4			YOR072W;_O2937;_YOR29-23	YOR072W	Q08486	YOR72_YEAST	S000005598	104	15
CPR2;_CRG;_CYP2;_SCC2	YHR057C	P23285	CYPB_YEAST	S000001099	205	8			YOR072W-A;_smORF598	YOR072W-A	P0C5R2	YO72A_YEAST	S000028582	82	15
CPR3;_CYP3	YML078W	P25719	CYPC_YEAST	S000004543	182	13			YOR105W;_O3217	YOR105W	Q08504	YO105_YEAST	S000005631	108	15
CPR4;_CYP4;_SCC3	YCR069W	P25334	CYPR_YEAST	S000000665	318	3			YOR121C;_O3272	YOR121C	Q08521	YO121_YEAST	S000005647	101	15
CPR5;_CYP5;_CYPD	YDR304C	P35176	CYPD_YEAST	S000002712	225	4			YOR139C;_O3335	YOR139C	Q08532	YO139_YEAST	S000005665	130	15
CPR6	YLR216C	P53691	PPID_YEAST	S000004206	371	12			YOR161C-C	YOR161C-C	Q8TGS0	YO161_YEAST	S000028712	48	15
CPR7	YJR032W	P47103	CYP7_YEAST	S000003793	393	10			YOR169C;_O3605	YOR169C	Q08540	YO169_YEAST	S000005695	154	15
CPR8	YNR028W	P53728	CYP8_YEAST	S000005311	308	14			YOR170W;_O3610	YOR170W	Q08543	YO170_YEAST	S000005696	101	15
CPS1;_CPS	YJL172W	P27614	CBPS_YEAST	S000003708	576	10			FYV12	YOR183W	Q08559	FYV12_YEAST	S000005709	129	15
CPT1	YNL130C	P17898	CPT1_YEAST	S000005074	393	14			YOR186C-A	YOR186C-A	Q8TGL3	YO86A_YEAST	S000028715	69	15
CRC1	YOR100C	Q12289	CRC1_YEAST	S000005626	327	15			YOR186W	YOR186W	Q08560	YO186_YEAST	S000005712	144	15
CRD1;_CLS1	YDL142C	Q07560	CRD1_YEAST	S000002301	283	4			THI72	YOR192C	Q08579	THI72_YEAST	S000005718	599	15
CRF1	YDR223W	Q04930	CRF1_YEAST	S000002631	467	4			YOR192C-C	YOR192C-C	Q3E736	YO192_YEAST	S000028857	78	15
CRG1	YHR209W	P38892	CRG1_YEAST	S000001252	291	8			YOR199W;_O4821	YOR199W	Q08604	YO199_YEAST	S000005725	109	15
CRH1	YGR189C	P53301	CRH1_YEAST	S000003421	507	7			YOR203W;_O4833	YOR203W	Q08621	YO201_YEAST	S000005729	117	15
CRM1;_KAP124;_XPO1	YGR218W	P30822	XPO1_YEAST	S000003450	1084	7			IRC13	YOR235W	Q08630	IRC13_YEAST	S000005761	104	15
CRN1	YLR429W	Q06440	CORO_YEAST	S000004421	651	12			YOR263C;_O5370	YOR263C	Q08728	YO263_YEAST	S000005789	135	15
CRP1	YHR146W	P38845	CRP1_YEAST	S000001189	465	8			YOR268C	YOR268C	Q08734	YO268_YEAST	S000005794	132	15
CRR1	YLR213C	Q05790	CRR1_YEAST	S000004203	422	12			YOR300W;_O5639	YOR300W	Q08756	YO300_YEAST	S000005826	102	15
CRS5	YOR031W	P41902	CRS5_YEAST	S000005557	69	15			YOR304C-A	YOR304C-A	O14468	YO304_YEAST	S000005830	76	15
CRT10	YOL063C	Q08226	CRT10_YEAST	S000005424	957	15			YOR314W;_06123	YOR314W	Q12506	YO314_YEAST	S000005841	109	15
CRZ1;_HAL8;_TCN1	YNL027W	P53968	CRZ1_YEAST	S000004972	678	14			YOR316C-A	YOR316C-A	Q3E806	YO316_YEAST	S000028584	69	15
CSC1	YLR241W	Q06538	CSC1_YEAST	S000004231	782	12			YOR318C;_06139	YOR318C	Q99318	YO318_YEAST	S000005845	101	15
CSE1	YGL238W	P33307	CSE1_YEAST	S000003207	960	7			YOR325W;_06163	YOR325W	Q12261	YO325_YEAST	S000005852	157	15
CSE2;_MED9	YNR010W	P33308	MED9_YEAST	S000005293	149	14			YOR329W-A;_smORF626	YOR329W-A	P0C5R1	YO329_YEAST	S000028585	69	15
CSE4;_CSL2	YKL049C	P36012	CENPA_YEAST	S000001532	229	11			YOR345C;_O6336	YOR345C	Q08811	YO345_YEAST	S000005872	116	15
CSF1	YLR087C	Q12150	CSF1_YEAST	S000004077	2958	12			YOR376W;_O6736	YOR376W	Q08900	YOR76_YEAST	S000005903	122	15
CSG2;_CLS2	YBR036C	P35206	CSG2_YEAST	S000000240	410	2			YOR376W-A	YOR376W-A	Q3E805	YO376_YEAST	S000028586	51	15
CSH1	YBR161W	P38287	CSH1_YEAST	S000000365	376	2			FRE3	YOR381W	Q08905	FRE3_YEAST	S000005908	711	15
CSI1	YMR025W	Q04368	CSI1_YEAST	S000004627	295	13			YOR381W-A	YOR381W-A	Q3E804	YO381_YEAST	S000028587	55	15
CSI2	YOL007C	Q08054	CSI2_YEAST	S000005367	341	15			YOR385W	YOR385W	Q08909	YO385_YEAST	S000005912	290	15
CSL4;_SKI4	YNL232W	P53859	CSL4_YEAST	S000005176	292	14			PHR1	YOR386W	P05066	PHR_YEAST	S000005913	565	15
CSM1;_SPO86	YCR086W	P25651	CSM1_YEAST	S000000682	190	3			YOR387C	YOR387C	Q08910	YO387_YEAST	S000005914	206	15
CSM2	YIL132C	P40465	CSM2_YEAST	S000001394	213	9			FDH1	YOR388C	Q08911	FDH1_YEAST	S000005915	376	15
CSM3	YMR048W	Q04659	CSM3_YEAST	S000004651	317	13			YOR389W	YOR389W	Q08912	YO389_YEAST	S000005916	624	15
CSM4	YPL200W	Q08955	CSM4_YEAST	S000006121	156	16			FEX1	YOR390W	Q08913	FEX1_YEAST	S000005917	375	15
CSN12	YJR084W	P47130	CSN12_YEAST	S000003844	423	10			HSP33	YOR391C	Q08914	HSP33_YEAST	S000005918	237	15
CSN9	YDR179C	Q03981	CSN9_YEAST	S000002586	162	4			YOR392W;_O6786	YOR392W	Q08915	YO392_YEAST	S000005919	147	15
CSR1;_SFH2	YLR380W	Q06705	CSR1_YEAST	S000004372	408	12			ERR1	YOR393W	P0CX10	ERR1_YEAST	S000005920	437	15
CSR2;_MRG19	YPR030W	Q12734	CSR2_YEAST	S000006234	1121	16			YOR394C-A	YOR394C-A	Q8TGJ0	YO394_YEAST	S000028718	55	15
CSS1;_HPF1'	YIL169C	P40442	CSS1_YEAST	S000001431	995	9			PAU21	YOR394W	P0CE86	PAU21_YEAST	S000005921	164	15
CSS2	YFR020W	P43600	CSS2_YEAST	S000001916	232	6			YOR396C-A	YOR396C-A	P0CL40	YOR96_YEAST	S000028719	160	15
CSS3	YOL159C	Q08300	CSS3_YEAST	S000005519	171	15			YRF1-8	YOR396W	P0CX22	YRF18_YEAST	S000007526	1796	15
CST26;_PSI1	YBR042C	P38226	CST26_YEAST	S000000246	397	2			YPL025C;_LPB6	YPL025C	Q02659	YP025_YEAST	S000005946	185	16
CST6;_ACA2	YIL036W	P40535	ACA2_YEAST	S000001298	587	9			YPL038W-A	YPL038W-A	Q3E7B4	YP038_YEAST	S000028588	63	16
CST9;_ZIP3	YLR394W	Q06032	CST9_YEAST	S000004386	482	12			YPL044C	YPL044C	O13520	YP044_YEAST	S000005965	182	16
CTA1	YDR256C	P15202	CATA_YEAST	S000002664	515	4			YPL062W;_LPE8	YPL062W	Q02781	YP062_YEAST	S000005983	134	16
CTF13;_CBF3C	YMR094W	P35203	CBF3C_YEAST	S000004700	478	13			YPL073C	YPL073C	P40323	YP073_YEAST	S000005994	161	16
CTF18;_CHL12	YMR078C	P49956	CTF18_YEAST	S000004683	741	13			RPS9A;_RPS13A;_YS11A	YPL081W	O13516	RS9A_YEAST	S000006002	197	16
CTF19;_MCM18	YPL018W	Q02732	CENPP_YEAST	S000005939	369	16			YPL119C-A	YPL119C-A	Q3E751	YP119_YEAST	S000028859	87	16
CTF3;_CHL3	YLR381W	Q12748	CENPI_YEAST	S000004373	733	12			TAF14;_ANC1;_CST10;_SWP29;_TAF30;_TFG3	YPL129W	P35189	TAF14_YEAST	S000006050	244	16
CTF4;_CHL15;_POB1	YPR135W	Q01454	CTF4_YEAST	S000006339	927	16			YPL152W-A	YPL152W-A	Q8TGR9	YP152_YEAST	S000028721	32	16
CTF8	YHR191C	P38877	CTF8_YEAST	S000001234	133	8			OYE3	YPL171C	P41816	OYE3_YEAST	S000006092	400	16
CTH1	YDR151C	P47976	CTH1_YEAST	S000002558	325	4			YPL182C;_P2235	YPL182C	Q08922	YP182_YEAST	S000006103	127	16
CTI6;_RXT1	YPL181W	Q08923	CTI6_YEAST	S000006102	506	16			YPL185W;_P2217	YPL185W	Q08927	YP185_YEAST	S000006106	131	16
CTK1	YKL139W	Q03957	CTK1_YEAST	S000001622	528	11			YPL197C;_P1895	YPL197C	Q08953	YP197_YEAST	S000006118	137	16
CTK2	YJL006C	P46962	CTK2_YEAST	S000003543	323	10			RPL7B;_RPL6B;_YL8B	YPL198W	Q12213	RL7B_YEAST	S000006119	244	16
CTK3	YML112W	P46963	CTK3_YEAST	S000004580	296	13			YPL205C;_P1845	YPL205C	Q08958	YP205_YEAST	S000006126	114	16
CTL1	YMR180C	Q03220	CTL1_YEAST	S000004792	320	13			YPL250W-A;_smORF640	YPL250W-A	P0C5S0	YP250_YEAST	S000028589	95	16
CTM1	YHR109W	P38818	CTM1_YEAST	S000001151	585	8			YPL257W	YPL257W	Q08974	YP257_YEAST	S000006178	193	16
CTO1	YCR015C	P25616	CTO1_YEAST	S000000608	317	3			FDH2	YPL275W	P0CF35	FDH2_YEAST	S000006196	236	16
CTP1	YBR291C	P38152	TXTP_YEAST	S000000495	299	2			YPL276W;_P0323	YPL276W	P0CF36	YP276_YEAST	S000006197	145	16
CTR1	YPR124W	P49573	CTR1_YEAST	S000006328	406	16			YPL277C	YPL277C	Q08989	YP277_YEAST	S000006198	487	16
CTR2	YHR175W	P38865	CTR2_YEAST	S000001218	189	8			YPL278C	YPL278C	Q08990	YP278_YEAST	S000006199	100	16
CTR3	YLR411W	Q06686	CTR3_YEAST	S000004403	241	12			FEX2	YPL279C	Q08991	FEX2_YEAST	S000006200	375	16
CTR86	YCR054C	P25355	CTR86_YEAST	S000000650	563	3			HSP32	YPL280W	Q08992	HSP32_YEAST	S000006201	237	16
CTR9;_CDP1	YOL145C	P89105	CTR9_YEAST	S000005505	1077	15			ERR2	YPL281C	P0CX11	ERR2_YEAST	S000006202	437	16
CTS1;_SCW2	YLR286C	P29029	CHIT_YEAST	S000004276	562	12			PAU22	YPL282C	P0CE87	PAU22_YEAST	S000006203	164	16
CTS2	YDR371W	Q06350	CHI2_YEAST	S000002779	511	4			YRF1-7	YPL283C	P0CX15	YRF17_YEAST	S000006204	1859	16
CTT1	YGR088W	P06115	CATT_YEAST	S000003320	562	7			YPL283W-A	YPL283W-A	P0CL31	YPL83_YEAST	S000028723	191	16
CUB1	YPL260W	Q08977	CUB1_YEAST	S000006181	551	16			YPL283W-B	YPL283W-B	P0CX97	YP283_YEAST	S000028724	160	16
CUE1;_KIS4	YMR264W	P38428	CUE1_YEAST	S000004877	203	13			YPR002C-A	YPR002C-A	Q6B0V7	YPR02_YEAST	S000007254	65	16
CUE2	YKL090W	P36075	CUE2_YEAST	S000001573	443	11			YPR012W;_YP9531.05	YPR012W	Q04203	YP012_YEAST	S000006216	84	16
CUE3	YGL110C	P53137	CUE3_YEAST	S000003078	624	7			YPR014C;_LPZ13C;_YP9531.07	YPR014C	Q6B0W2	YPR14_YEAST	S000006218	109	16
CUE4	YML101C	Q04201	CUE4_YEAST	S000004568	117	13			YPR016W-A	YPR016W-A	P0C5R5	YP016_YEAST	S000007630	86	16
CUE5	YOR042W	Q08412	CUE5_YEAST	S000005568	411	15			YPR039W	YPR039W	Q6B0W0	YPR39_YEAST	S000006243	111	16
CUL3	YGR003W	P53202	CUL3_YEAST	S000003235	744	7			OPI11	YPR044C	A0A023PZI1	OPI11_YEAST	S000006248	117	16
CUP1-1;_MTH1	YHR053C	P0CX80	MTCU1_YEAST	S000001095	61	8			YPR053C	YPR053C	Q6Q5F3	YP053_YEAST	S000006257	151	16
CUP1-2;_MTH1	YHR055C	P0CX81	MTCU2_YEAST	S000001097	61	8			YPR064W;_YP9499.19	YPR064W	Q12492	YP064_YEAST	S000006268	139	16
CUP2;_ACE1	YGL166W	P15315	CUP2_YEAST	S000003134	225	7			YPR071W;_YP9499.26	YPR071W	Q12346	YPR71_YEAST	S000006275	211	16
CUP9	YPL177C	P41817	CUP9_YEAST	S000006098	306	16			YPR077C;_P9513.9B	YPR077C	O13583	YPR77_YEAST	S000006281	123	16
CUR1	YPR158W	Q06469	CUR1_YEAST	S000006362	252	16			YPR096C;_P9513.17C	YPR096C	O13587	YP096_YEAST	S000006300	100	16
CUS1	YMR240C	Q02554	CUS1_YEAST	S000004853	436	13			YPR099C;_P8283.13A	YPR099C	O13548	YP099_YEAST	S000006303	118	16
CUS2	YNL286W	P53830	CUS2_YEAST	S000005230	285	14			YPR108W-A	YPR108W-A	Q3E7B3	YPR08_YEAST	S000028590	70	16
CUZ1	YNL155W	P53899	CUZ1_YEAST	S000005099	274	14			THI22	YPR121W	Q06490	THI22_YEAST	S000006325	572	16
CWC15	YDR163W	Q03772	CWC15_YEAST	S000002570	175	4			YPR130C;_P9659.10A	YPR130C	O13568	YP130_YEAST	S000006334	135	16
CWC21	YDR482C	Q03375	CWC21_YEAST	S000002890	135	4			YPR142C;_P9659.16B	YPR142C	O13570	YPR42_YEAST	S000006346	187	16
CWC22	YGR278W	P53333	CWC22_YEAST	S000003510	577	7			YPR145C-A	YPR145C-A	Q2V2P0	YP145_YEAST	S000113589	78	16
CWC23	YGL128C	P52868	CWC23_YEAST	S000003096	283	7			YPR159C-A	YPR159C-A	Q8TGQ7	YP159_YEAST	S000028725	33	16
CWC24	YLR323C	P53769	CWC24_YEAST	S000004315	259	12			YPR160C-A	YPR160C-A	Q8TGK8	YP160_YEAST	S000028726	94	16
CWC25	YNL245C	P53854	CWC25_YEAST	S000005189	179	14			YPR160W-A	YPR160W-A	P0C5S1	YP60A_YEAST	S000028860	26	16
CWC27;_CYP7	YPL064C	Q02770	CWC27_YEAST	S000005985	301	16			YPR170C	YPR170C	A0A023PYK2	YP170_YEAST	S000006374	111	16
CWC2;_NTC40;_SLC3	YDL209C	Q12046	CWC2_YEAST	S000002368	339	4			YPR177C;_P9705.12A	YPR177C	O13575	YP177_YEAST	S000006381	123	16
CWH36	YCL007C	P25603	CWH36_YEAST	S000000513	130	3			YPR195C;_P9677.14	YPR195C	Q06594	YP195_YEAST	S000006399	109	16
CWH41;_GLS1	YGL027C	P53008	CWH41_YEAST	S000002995	833	7			YPR197C	YPR197C	A0A023PXI5	YP97C_YEAST	S000006401	187	16
CWH43	YCR017C	P25618	CWH43_YEAST	S000000610	953	3			YPR202W;_P9677.1	YPR202W	Q08993	YP202_YEAST	S000006406	238	16
CWP1	YKL096W	P28319	CWP1_YEAST	S000001579	239	11			YPR203W	YPR203W	Q08994	YP203_YEAST	S000006407	102	16
CWP2;_LPR1	YKL096W-A	P43497	CWP2_YEAST	S000001956	92	11			YPR204C-A	YPR204C-A	P0CX98	YP20A_YEAST	S000028727	160	16
CYB2	YML054C	P00175	CYB2_YEAST	S000004518	591	13			YPR204W	YPR204W	Q08995	YP204_YEAST	S000006408	1032	16
CYB5	YNL111C	P40312	CYB5_YEAST	S000005055	120	14
CYC1	YJR048W	P00044	CYC1_YEAST	S000003809	109	10
CYC2	YOR037W	P38909	CYC2_YEAST	S000005563	366	15
CYC3	YAL039C	P06182	CCHL_YEAST	S000000037	269	1
CYC7;_CYP3	YEL039C	P00045	CYC7_YEAST	S000000765	113	5
CYC8;_CRT8;_SSN6	YBR112C	P14922	CYC8_YEAST	S000000316	966	2
CYK3	YDL117W	Q07533	CYK3_YEAST	S000002275	885	4
CYM1;_MOP112	YDR430C	P32898	CYM1_YEAST	S000002838	989	4
CYR1;_CDC35;_HSR1;_SRA4	YJL005W	P08678	CYAA_YEAST	S000003542	2026	10
CYS3;_CYI1;_STR1	YAL012W	P31373	CYS3_YEAST	S000000010	394	1
CYS4;_STR4	YGR155W	P32582	CBS_YEAST	S000003387	507	7
CYT1;_CTC1	YOR065W	P07143	CY1_YEAST	S000005591	309	15
CYT2	YKL087C	Q00873	CYT2_YEAST	S000001570	224	11
DAD1	YDR016C	Q12248	DAD1_YEAST	S000002423	94	4
DAD2;_HSK1	YKR083C	P36162	DAD2_YEAST	S000001791	133	11
DAD3	YBR233W-A	P69850	DAD3_YEAST	S000007595	94	2
DAD4;_HSK2	YDR320C-A	P69851	DAD4_YEAST	S000007604	72	4
DAK1	YML070W	P54838	DAK1_YEAST	S000004535	584	13
DAK2	YFL053W	P43550	DAK2_YEAST	S000001841	591	6
DAL1	YIR027C	P32375	ALN_YEAST	S000001466	460	9
DAL2;_ALC1	YIR029W	P25335	ALLC_YEAST	S000001468	343	9
DAL3	YIR032C	P32459	ALLA_YEAST	S000001471	195	9
DAL4	YIR028W	Q04895	DAL4_YEAST	S000001467	635	9
DAL5;_UREP1	YJR152W	P15365	DAL5_YEAST	S000003913	543	10
DAL7;_MLS2	YIR031C	P21826	MLS2_YEAST	S000001470	554	9
DAL80;_UGA43	YKR034W	P26343	DAL80_YEAST	S000001742	269	11
DAL81;_DURL;_UGA35	YIR023W	P21657	DAL81_YEAST	S000001462	970	9
DAL82;_DURM	YNL314W	P21705	DAL82_YEAST	S000005258	255	14
DAM1	YGR113W	P53267	DAM1_YEAST	S000003345	343	7
DAN1;_CCW13	YJR150C	P47178	DAN1_YEAST	S000003911	298	10
DAN4	YJR151C	P47179	DAN4_YEAST	S000003912	1161	10
DAP1	YPL170W	Q12091	DAP1_YEAST	S000006091	152	16
DAP2	YHR028C	P18962	DAP2_YEAST	S000001070	818	8
DAS1	YJL149W	P47005	DAS1_YEAST	S000003685	663	10
DAS2;_RRT3	YDR020C	Q12084	DAS2_YEAST	S000002427	232	4
DAT1;_DAT	YML113W	P13483	DATI_YEAST	S000004581	248	13
DBF2	YGR092W	P22204	DBF2_YEAST	S000003324	572	7
DBF20	YPR111W	P32328	DBF20_YEAST	S000006315	564	16
DBF4;_DNA52	YDR052C	P32325	DBF4_YEAST	S000002459	704	4
DBP1	YPL119C	P24784	DBP1_YEAST	S000006040	617	16
DBP10	YDL031W	Q12389	DBP10_YEAST	S000002189	995	4
DBP2	YNL112W	P24783	DBP2_YEAST	S000005056	546	14
DBP3	YGL078C	P20447	DBP3_YEAST	S000003046	523	7
DBP5;_RAT8	YOR046C	P20449	DBP5_YEAST	S000005572	482	15
DBP6	YNR038W	P53734	DBP6_YEAST	S000005321	629	14
DBP7	YKR024C	P36120	DBP7_YEAST	S000001732	742	11
DBP8	YHR169W	P38719	DBP8_YEAST	S000001212	431	8
DBP9	YLR276C	Q06218	DBP9_YEAST	S000004266	594	12
DBR1;_PRP26	YKL149C	P24309	DBR1_YEAST	S000001632	405	11
DCC1	YCL016C	P25559	DCC1_YEAST	S000000521	380	3
DCD1	YHR144C	P06773	DCTD_YEAST	S000001187	312	8
DCG1	YIR030C	P32460	DCG1_YEAST	S000001469	244	9
DCI1;_ECI2;_EHD2	YOR180C	Q08558	DCI1_YEAST	S000005706	271	15
DCK1	YLR422W	Q06409	DCK1_YEAST	S000004414	1932	12
DCN1	YLR128W	Q12395	DCN1_YEAST	S000004118	269	12
DCP1	YOL149W	Q12517	DCP1_YEAST	S000005509	231	15
DCP2;_PSU1	YNL118C	P53550	DCP2_YEAST	S000005062	970	14
DCR2	YLR361C	Q05924	DCR2_YEAST	S000004353	578	12
DCS1	YLR270W	Q06151	DCPS_YEAST	S000004260	350	12
DCS2	YOR173W	Q12123	DCS2_YEAST	S000005699	353	15
DCV1	YFR012W	P43595	DCV1_YEAST	S000001908	202	6
DCW1	YKL046C	P36091	DCW1_YEAST	S000001529	449	11
DDC1	YPL194W	Q08949	DDC1_YEAST	S000006115	612	16
DDI1;_VSM1	YER143W	P40087	DDI1_YEAST	S000000945	428	5
DDI2	YFL061W	P0CH63	DDI2_YEAST	S000001833	225	6
DDI3	YNL335W	P0CH64	DDI3_YEAST	S000005279	225	14
DDP1	YOR163W	Q99321	DDP1_YEAST	S000005689	188	15
DDR2	YOL052C-A	P89113	DDR2_YEAST	S000005413	61	15
DDR48;_FSP	YMR173W	P18899	DDR48_YEAST	S000004784	430	13
DED1;_SPP81	YOR204W	P06634	DED1_YEAST	S000005730	604	15
DED81	YHR019C	P38707	SYNC_YEAST	S000001061	554	8
DEF1;_RIP1;_VID31	YKL054C	P35732	DEF1_YEAST	S000001537	738	11
DEG1;_HRM3;_PUS3	YFL001W	P31115	PUS3_YEAST	S000001895	442	6
DEP1;_FUN54	YAL013W	P31385	DEP1_YEAST	S000000011	405	1
DER1	YBR201W	P38307	DER1_YEAST	S000000405	211	2
DET1	YDR051C	Q99288	DET1_YEAST	S000002458	334	4
DFG10	YIL049W	P40526	DFG10_YEAST	S000001311	253	9
DFG16;_ECM41;_ZRG11	YOR030W	Q99234	DFG16_YEAST	S000005556	619	15
DFG5	YMR238W	Q05031	DFG5_YEAST	S000004851	458	13
DFM1	YDR411C	Q12743	DFM1_YEAST	S000002819	341	4
DFR1	YOR236W	P07807	DYR_YEAST	S000005762	211	15
DGA1	YOR245C	Q08650	DGAT2_YEAST	S000005771	418	15
DGK1;_HSD1	YOR311C	Q12382	DGK1_YEAST	S000005838	290	15
DGR1	YNL130C-A	Q3E808	DGR1_YEAST	S000028579	48	14
DGR2	YKL121W	P32330	DGR2_YEAST	S000001604	852	11
DHH1	YDL160C	P39517	DHH1_YEAST	S000002319	506	4
DHR2	YKL078W	P36009	DHR2_YEAST	S000001561	735	11
DIA1	YMR316W	P54005	DIA1_YEAST	S000004935	336	13
DIA2	YOR080W	Q08496	DIA2_YEAST	S000005606	732	15
DIA3	YDL024C	P52290	PPAD_YEAST	S000002182	468	4
DIA4	YHR011W	P38705	SYSM_YEAST	S000001053	446	8
DIB1;_CDH1;_SNU16	YPR082C	Q06819	DIB1_YEAST	S000006286	143	16
DIC1	YLR348C	Q06143	DIC1_YEAST	S000004340	298	12
DID2;_CHM1;_FTI1;_VPS46	YKR035W-A	P69771	DID2_YEAST	S000006435	204	11
DID4;_CHM2;_GRD7;_REN1;_VPL2;_VPS2;_VPT14	YKL002W	P36108	DID4_YEAST	S000001485	232	11
DIE2;_ALG10	YGR227W	P50076	ALG10_YEAST	S000003459	525	7
DIF1	YLR437C	O13577	DIF1_YEAST	S000004429	133	12
DIG1;_RST1	YPL049C	Q03063	DIG1_YEAST	S000005970	452	16
DIG2;_RST2	YDR480W	Q03373	DIG2_YEAST	S000002888	323	4
DIM1	YPL266W	P41819	DIM1_YEAST	S000006187	318	16
DIN7;_DIN3	YDR263C	Q12086	DIN7_YEAST	S000002671	430	4
DIP2;_UTP12	YLR129W	Q12220	UTP12_YEAST	S000004119	943	12
DIP5	YPL265W	P53388	DIP5_YEAST	S000006186	608	16
DIS3;_RRP44	YOL021C	Q08162	RRP44_YEAST	S000005381	1001	15
DIT1	YDR403W	P21623	DIT1_YEAST	S000002811	536	4
DIT2;_CYP56	YDR402C	P21595	CP56_YEAST	S000002810	489	4
DJP1;_ICS1;_PAS22	YIR004W	P40564	DJP1_YEAST	S000001443	432	9
DLD1;_DLD	YDL174C	P32891	DLD1_YEAST	S000002333	587	4
DLD2;_AIP2	YDL178W	P46681	DLD2_YEAST	S000002337	530	4
DLD3	YEL071W	P39976	DLD3_YEAST	S000000797	496	5
DLS1	YJL065C	P40366	DLS1_YEAST	S000003601	167	10
DLT1	YMR126C	Q04216	DLT1_YEAST	S000004733	342	13
DMA1;_CHF1	YHR115C	P38823	DMA1_YEAST	S000001157	416	8
DMA2;_CHF2	YNL116W	P53924	DMA2_YEAST	S000005060	522	14
DMC1;_ISC2	YER179W	P25453	DMC1_YEAST	S000000981	334	5
DML1	YMR211W	Q03652	DML1_YEAST	S000004824	475	13
DNA2	YHR164C	P38859	DNA2_YEAST	S000001207	1522	8
DNF1	YER166W	P32660	ATC5_YEAST	S000000968	1571	5
DNF2	YDR093W	Q12675	ATC4_YEAST	S000002500	1612	4
DNF3	YMR162C	Q12674	ATC8_YEAST	S000004772	1656	13
DNL4;_LIG4	YOR005C	Q08387	DNLI4_YEAST	S000005531	944	15
DNM1	YLL001W	P54861	DNM1_YEAST	S000003924	757	12
DOA1;_UFD3;_ZZZ4	YKL213C	P36037	DOA1_YEAST	S000001696	715	11
DOA4;_DOS1;_MUT4;_NPI2;_SSV7;_UBP4	YDR069C	P32571	UBP4_YEAST	S000002476	926	4
DOC1;_APC10	YGL240W	P53068	APC10_YEAST	S000003209	250	7
DOG1	YHR044C	P38774	DOG1_YEAST	S000001086	246	8
DOG2	YHR043C	P38773	DOG2_YEAST	S000001085	246	8
DOM34	YNL001W	P33309	DOM34_YEAST	S000004946	386	14
DON1	YDR273W	Q05610	DON1_YEAST	S000002681	365	4
DOP1	YDR141C	Q03921	DOP1_YEAST	S000002548	1698	4
DOS2	YDR068W	P54858	DOS2_YEAST	S000002475	310	4
DOT1;_KMT4;_PCH1	YDR440W	Q04089	DOT1_YEAST	S000002848	582	4
DOT5	YIL010W	P40553	DOT5_YEAST	S000001272	215	9
DOT6;_PBF2	YER088C	P40059	DOT6_YEAST	S000000890	670	5
DPB11	YJL090C	P47027	DPB11_YEAST	S000003626	764	10
DPB2	YPR175W	P24482	DPB2_YEAST	S000006379	689	16
DPB3	YBR278W	P27344	DPB3_YEAST	S000000482	201	2
DPB4	YDR121W	Q04603	DPB4_YEAST	S000002528	196	4
DPH1	YIL103W	P40487	DPH1_YEAST	S000001365	425	9
DPH2	YKL191W	P32461	DPH2_YEAST	S000001674	534	11
DPH5	YLR172C	P32469	DPH5_YEAST	S000004162	300	12
DPH6	YLR143W	Q12429	DPH6_YEAST	S000004133	685	12
DPL1;_BST1	YDR294C	Q05567	SGPL_YEAST	S000002702	589	4
DPM1;_SED3	YPR183W	P14020	DPM1_YEAST	S000006387	267	16
DPP1;_ZRG1	YDR284C	Q05521	DPP1_YEAST	S000002692	289	4
DPS1;_APS;_APS1	YLL018C	P04802	SYDC_YEAST	S000003941	557	12
DRE2	YKR071C	P36152	DRE2_YEAST	S000001779	348	11
DRN1	YGR093W	P53255	DRN1_YEAST	S000003325	507	7
DRS1	YLL008W	P32892	DRS1_YEAST	S000003931	752	12
DRS2	YAL026C	P39524	ATC3_YEAST	S000000024	1355	1
DSC2	YOL073C	Q08232	DSC2_YEAST	S000005434	322	15
DSC3	YOR223W	Q12015	DSC3_YEAST	S000005749	292	15
DSD1	YGL196W	P53095	DSD1_YEAST	S000003164	428	7
DSE1	YER124C	P40077	DSE1_YEAST	S000000926	573	5
DSE2	YHR143W	P38844	DSE2_YEAST	S000001186	325	8
DSE3	YOR264W	Q08729	DSE3_YEAST	S000005790	430	15
DSE4;_ENG1	YNR067C	P53753	ENG1_YEAST	S000005350	1117	14
DSF1;_MAN1	YEL070W	P0CX08	DSF1_YEAST	S000000796	502	5
DSF2	YBR007C	P38213	DSF2_YEAST	S000000211	736	2
DSK2;_SHE4	YMR276W	P48510	DSK2_YEAST	S000004889	373	13
DSL1	YNL258C	P53847	DSL1_YEAST	S000005202	754	14
DSN1	YIR010W	P40568	DSN1_YEAST	S000001449	576	9
DSS1;_MSU1	YMR287C	P39112	DSS1_YEAST	S000004900	969	13
DSS4	YPR017C	P32601	DSS4_YEAST	S000006221	143	16
DST1;_PPR2	YGL043W	P07273	TFS2_YEAST	S000003011	309	7
DTD1	YDL219W	Q07648	DTD_YEAST	S000002378	150	4
DTR1	YBR180W	P38125	DTR1_YEAST	S000000384	572	2
DUF1	YOL087C	Q99247	DUF1_YEAST	S000005447	1116	15
DUG1	YFR044C	P43616	DUG1_YEAST	S000001940	481	6
DUG2	YBR281C	P38149	DUG2_YEAST	S000000485	878	2
DUG3	YNL191W	P53871	DUG3_YEAST	S000005135	357	14
DUN1	YDL101C	P39009	DUN1_YEAST	S000002259	513	4
DUO1	YGL061C	P53168	DUO1_YEAST	S000003029	247	7
DUR1,2	YBR208C	P32528	DUR1_YEAST	S000000412	1835	2
DUR3	YHL016C	P33413	DUR3_YEAST	S000001008	735	8
DUS1	YML080W	P53759	DUS1_YEAST	S000004545	423	13
DUS3	YLR401C	Q06053	DUS3_YEAST	S000004393	668	12
DUS4	YLR405W	Q06063	DUS4_YEAST	S000004397	367	12
DUT1	YBR252W	P33317	DUT_YEAST	S000000456	147	2
DXO1	YDR370C	Q06349	DXO1_YEAST	S000002778	442	4
DYN1;_DHC1	YKR054C	P36022	DYHC_YEAST	S000001762	4092	11
DYN2;_SLC1	YDR424C	Q02647	DYL1_YEAST	S000002832	92	4
DYN3	YMR299C	Q04949	DYN3_YEAST	S000004914	312	13
DYS1	YHR068W	P38791	DHYS_YEAST	S000001110	387	8
EAF1;_VID21	YDR359C	Q06337	EAF1_YEAST	S000002767	982	4
EAF3	YPR023C	Q12432	EAF3_YEAST	S000006227	401	16
EAF5	YEL018W	P39995	EAF5_YEAST	S000000744	279	5
EAF6	YJR082C	P47128	EAF6_YEAST	S000003842	113	10
EAF7	YNL136W	P53911	EAF7_YEAST	S000005080	425	14
EAP1	YKL204W	P36041	EAP1_YEAST	S000001687	632	11
EAR1	YMR171C	Q03212	EAR1_YEAST	S000004781	550	13
EAT1	YGR015C	P53208	EAT1_YEAST	S000003247	328	7
EBP2	YKL172W	P36049	EBP2_YEAST	S000001655	427	11
EBS1	YDR206W	Q03466	EBS1_YEAST	S000002614	884	4
ECI1	YLR284C	Q05871	ECI1_YEAST	S000004274	280	12
ECL1	YGR146C	P48235	ECL1_YEAST	S000003378	211	7
ECM10;_SSC3	YEL030W	P39987	HSP7E_YEAST	S000000756	644	5
ECM11	YDR446W	Q04110	ECM11_YEAST	S000002854	302	4
ECM12	YHR021W-A	O13529	ECM12_YEAST	S000003531	151	8
ECM13	YBL043W	P38195	ECM13_YEAST	S000000139	257	2
ECM14	YHR132C	P38836	ECM14_YEAST	S000001174	430	8
ECM15	YBL001C	P35195	ECM15_YEAST	S000000097	104	2
ECM16;_DHR1	YMR128W	Q04217	DHR1_YEAST	S000004735	1267	13
ECM18	YDR125C	Q04623	ECM18_YEAST	S000002532	453	4
ECM19	YLR390W	Q06011	ECM19_YEAST	S000004382	112	12
ECM1;_SIM1	YAL059W	P39715	ECM1_YEAST	S000000055	212	1
ECM21	YBL101C	P38167	ECM21_YEAST	S000000197	1117	2
ECM22	YLR228C	Q05958	ECM22_YEAST	S000004218	814	12
ECM23;_SRD2	YPL021W	Q02710	ECM23_YEAST	S000005942	187	16
ECM25	YJL201W	P32525	ECM25_YEAST	S000003737	599	10
ECM27	YJR106W	P47144	ECM27_YEAST	S000003867	725	10
ECM29	YHL030W	P38737	ECM29_YEAST	S000001022	1868	8
ECM2;_SLT11	YBR065C	P38241	SLT11_YEAST	S000000269	364	2
ECM3	YOR092W	Q99252	ECM3_YEAST	S000005618	613	15
ECM30	YLR436C	Q06673	ECM30_YEAST	S000004428	1274	12
ECM31	YBR176W	P38122	PANB_YEAST	S000000380	312	2
ECM32;_HEL1;_MTT1	YER176W	P32644	ECM32_YEAST	S000000978	1121	5
ECM33	YBR078W	P38248	ECM33_YEAST	S000000282	429	2
ECM34	YHL043W	P38728	ECM34_YEAST	S000001035	170	8
ECM38;_CIS2	YLR299W	Q05902	ECM38_YEAST	S000004290	660	12
ECM4;_GTO2	YKR076W	P36156	GTO2_YEAST	S000001784	370	11
ECM5	YMR176W	Q03214	ECM5_YEAST	S000004788	1411	13
ECM7;_ZRG15	YLR443W	Q06200	ECM7_YEAST	S000004435	448	12
ECM8	YBR076W	P38246	ECM8_YEAST	S000000280	354	2
ECM9	YKR004C	Q02202	ECM9_YEAST	S000001712	377	11
ECO1;_CTF7	YFR027W	P43605	ECO1_YEAST	S000001923	281	6
ECT1;_MUQ1	YGR007W	P33412	ECT1_YEAST	S000003239	323	7
EDC1	YGL222C	P53080	EDC1_YEAST	S000003190	175	7
EDC2	YER035W	P40023	EDC2_YEAST	S000000837	145	5
EDC3;_LSM16	YEL015W	P39998	EDC3_YEAST	S000000741	551	5
EDE1;_BUD15	YBL047C	P34216	EDE1_YEAST	S000000143	1381	2
EDS1	YBR033W	P38073	EDS1_YEAST	S000000237	919	2
EEB1	YPL095C	Q02891	MCFS1_YEAST	S000006016	456	16
EFB1;_TEF5	YAL003W	P32471	EF1B_YEAST	S000000003	206	1
EFG1	YGR271C-A	Q3E705	EFG1P_YEAST	S000007608	233	7
EFM1	YHL039W	P38732	EFM1_YEAST	S000001031	585	8
EFM2	YBR271W	P38347	EFM2_YEAST	S000000475	419	2
EFM3	YJR129C	P47163	EFM3_YEAST	S000003890	339	10
EFM4;_SEE1	YIL064W	P40516	EFM4_YEAST	S000001326	257	9
EFM5;_AML1	YGR001C	P53200	EFM5_YEAST	S000003233	248	7
EFM6	YNL024C	P53970	EFM6_YEAST	S000004969	246	14
EFR3	YMR212C	Q03653	EFR3_YEAST	S000004825	782	13
EFT1	YOR133W	P32324	EF2_YEAST	S000005659	842	15
EFT2	YDR385W	P32324	EF2_YEAST	S000002793	842	4
EGD1	YPL037C	Q02642	NACB1_YEAST	S000005958	157	16
EGD2	YHR193C	P38879	NACA_YEAST	S000001236	174	8
EGH1	YIR007W	P40566	EGH1_YEAST	S000001446	764	9
EGT2	YNL327W	P42835	EGT2_YEAST	S000005271	1041	14
EHD3;_MRP5	YDR036C	P28817	HIBCH_YEAST	S000002443	500	4
EHT1	YBR177C	P38295	MCFS2_YEAST	S000000381	451	2
EIS1	YMR031C	Q05050	EIS1_YEAST	S000004633	843	13
EKI1	YDR147W	Q03764	EKI1_YEAST	S000002554	534	4
ELA1	YNL230C	P53861	ELOA1_YEAST	S000005174	379	14
ELC1	YPL046C	Q03071	ELOC_YEAST	S000005967	99	16
ELF1	YKL160W	P36053	ELF1_YEAST	S000001643	145	11
ELG1;_RTT110	YOR144C	Q12050	ELG1_YEAST	S000005670	791	15
ELM1	YKL048C	P32801	ELM1_YEAST	S000001531	640	11
ELO1	YJL196C	P39540	ELO1_YEAST	S000003732	310	10
ELO2;_FEN1;_GNS1;_VBM2	YCR034W	P25358	ELO2_YEAST	S000000630	347	3
ELO3;_APA1;_SRE1;_SUR4;_VBM1	YLR372W	P40319	ELO3_YEAST	S000004364	345	12
ELP2;_TOT2	YGR200C	P42935	ELP2_YEAST	S000003432	788	7
ELP3;_HPA1;_TOT3	YPL086C	Q02908	ELP3_YEAST	S000006007	557	16
ELP4;_HAP1;_TOT7	YPL101W	Q02884	ELP4_YEAST	S000006022	456	16
ELP6;_HAP3;_TOT6	YMR312W	Q04868	ELP6_YEAST	S000004929	273	13
EMC1	YCL045C	P25574	EMC1_YEAST	S000000550	760	3
EMC10	YDR056C	Q12025	EMC10_YEAST	S000002463	205	4
EMC2	YJR088C	P47133	EMC2_YEAST	S000003848	292	10
EMC3;_AIM27	YKL207W	P36039	EMC3_YEAST	S000001690	253	11
EMC4	YGL231C	P53073	EMC4_YEAST	S000003200	190	7
EMC5;_KRE27	YIL027C	P40540	EMC5_YEAST	S000001289	141	9
EMC6	YLL014W	Q12431	EMC6_YEAST	S000003937	108	12
EMG1;_NEP1	YLR186W	Q06287	NEP1_YEAST	S000004176	252	12
EMI1	YDR512C	Q04406	EMI1_YEAST	S000002920	187	4
EMI2	YDR516C	Q04409	EMI2_YEAST	S000002924	500	4
EMP24	YGL200C	P32803	EMP24_YEAST	S000003168	203	7
EMP46	YLR080W	Q12396	EMP46_YEAST	S000004070	444	12
EMP47	YFL048C	P43555	EMP47_YEAST	S000001846	445	6
EMP65	YER140W	P40085	TAPT1_YEAST	S000000942	556	5
EMP70;_TMN1	YLR083C	P32802	TMN1_YEAST	S000004073	667	12
EMW1	YNL313C	P42842	EMW1_YEAST	S000005257	904	14
ENA1;_HOR6;_PMR2;_PMR2A	YDR040C	P13587	ATN1_YEAST	S000002447	1091	4
ENA2;_PMR2B	YDR039C	Q01896	ATN2_YEAST	S000002446	1091	4
ENA5	YDR038C	Q12691	ATN5_YEAST	S000002445	1091	4
ENB1;_ARN4	YOL158C	Q08299	ENB1_YEAST	S000005518	606	15
END3	YNL084C	P39013	END3_YEAST	S000005028	349	14
ENO1;_ENOA;_HSP48	YGR254W	P00924	ENO1_YEAST	S000003486	437	7
ENO2;_ENOB	YHR174W	P00925	ENO2_YEAST	S000001217	437	8
ENP1;_MEG1	YBR247C	P38333	ENP1_YEAST	S000000451	483	2
ENP2	YGR145W	P48234	NOL10_YEAST	S000003377	707	7
ENT1	YDL161W	Q12518	ENT1_YEAST	S000002320	454	4
ENT2	YLR206W	Q05785	ENT2_YEAST	S000004196	613	12
ENT3	YJR125C	P47160	ENT3_YEAST	S000003886	408	10
ENT4	YLL038C	Q07872	ENT4_YEAST	S000003961	247	12
ENT5	YDR153C	Q03769	ENT5_YEAST	S000002560	411	4
ENV10;_SND2	YLR065C	Q99382	ENV10_YEAST	S000004055	181	12
ENV11	YGR071C	P53246	ENV11_YEAST	S000003303	860	7
ENV7	YPL236C	Q12003	ENV7_YEAST	S000006157	364	16
ENV9	YOR246C	Q08651	ENV9_YEAST	S000005772	330	15
EOS1	YNL080C	P53938	EOS1_YEAST	S000005024	366	14
EPL1	YFL024C	P43572	EPL1_YEAST	S000001870	832	6
EPS1	YIL005W	P40557	EPS1_YEAST	S000001267	701	9
EPT1	YHR123W	P22140	EPT1_YEAST	S000001165	391	8
ERB1	YMR049C	Q04660	ERB1_YEAST	S000004652	807	13
ERC1	YHR032W	P38767	ERC1_YEAST	S000001074	581	8
ERD1	YDR414C	P16151	ERD1_YEAST	S000002822	362	4
ERD2	YBL040C	P18414	ERD2_YEAST	S000000136	219	2
ERF2	YLR246W	Q06551	ERFB_YEAST	S000004236	359	12
ERG1	YGR175C	P32476	ERG1_YEAST	S000003407	496	7
ERG10	YPL028W	P41338	THIL_YEAST	S000005949	398	16
ERG11;_CYP51	YHR007C	P10614	CP51_YEAST	S000001049	530	8
ERG12;_RAR1	YMR208W	P07277	KIME_YEAST	S000004821	443	13
ERG13;_HMGS	YML126C	P54839	HMCS_YEAST	S000004595	491	13
ERG2	YMR202W	P32352	ERG2_YEAST	S000004815	222	13
ERG20;_BOT3;_FDS1;_FPP1	YJL167W	P08524	FPPS_YEAST	S000003703	352	10
ERG24	YNL280C	P32462	ERG24_YEAST	S000005224	438	14
ERG25;_FET6	YGR060W	P53045	MSMO_YEAST	S000003292	309	7
ERG26	YGL001C	P53199	ERG26_YEAST	S000002969	349	7
ERG27	YLR100W	Q12452	ERG27_YEAST	S000004090	347	12
ERG28;_BUD18	YER044C	P40030	ERG28_YEAST	S000000846	148	5
ERG29	YMR134W	P40207	ERG29_YEAST	S000004741	237	13
ERG3;_PSO6;_SYR1	YLR056W	P32353	ERG3_YEAST	S000004046	365	12
ERG4	YGL012W	P25340	ERG4_YEAST	S000002980	473	7
ERG5;_CYP61	YMR015C	P54781	ERG5_YEAST	S000004617	538	13
ERG6;_ISE1;_LIS1;_SED6	YML008C	P25087	ERG6_YEAST	S000004467	383	13
ERG7	YHR072W	P38604	ERG7_YEAST	S000001114	731	8
ERG8	YMR220W	P24521	ERG8_YEAST	S000004833	451	13
ERG9	YHR190W	P29704	FDFT_YEAST	S000001233	444	8
ERI1;_RIN1	YPL096C-A	P62651	ERI1_YEAST	S000028423	68	16
ERJ5	YFR041C	P43613	ERJ5_YEAST	S000001937	295	6
ERO1	YML130C	Q03103	ERO1_YEAST	S000004599	563	13
ERP1	YAR002C-A	Q05359	ERP1_YEAST	S000002129	219	1
ERP2	YAL007C	P39704	ERP2_YEAST	S000000005	215	1
ERP3	YDL018C	Q12403	ERP3_YEAST	S000002176	225	4
ERP4	YOR016C	Q12450	ERP4_YEAST	S000005542	207	15
ERP5	YHR110W	P38819	ERP5_YEAST	S000001152	212	8
ERP6	YGL002W	P53198	ERP6_YEAST	S000002970	216	7
ERR1	YOR393W	P0CX10	ERR1_YEAST	S000005920	437	15
ERR2	YPL281C	P0CX11	ERR2_YEAST	S000006202	437	16
ERR3	YMR323W	P42222	ERR3_YEAST	S000004942	437	13
ERS1	YCR075C	P17261	ERS1_YEAST	S000000671	260	3
ERT1	YBR239C	P38140	ERT1_YEAST	S000000443	529	2
ERV1	YGR029W	P27882	ERV1_YEAST	S000003261	189	7
ERV14	YGL054C	P53173	ERV14_YEAST	S000003022	138	7
ERV15	YBR210W	P38312	ERV15_YEAST	S000000414	142	2
ERV2	YPR037C	Q12284	ERV2_YEAST	S000006241	196	16
ERV25	YML012W	P54837	TMEDA_YEAST	S000004473	211	13
ERV29	YGR284C	P53337	ERV29_YEAST	S000003516	310	7
ERV41	YML067C	Q04651	ERV41_YEAST	S000004532	352	13
ERV46	YAL042W	P39727	ERV46_YEAST	S000000040	415	1
ESA1	YOR244W	Q08649	ESA1_YEAST	S000005770	445	15
ESBP6;_MCH3	YNL125C	P53918	ESBP6_YEAST	S000005069	673	14
ESC1	YMR219W	Q03661	ESC1_YEAST	S000004832	1658	13
ESC2	YDR363W	Q06340	ESC2_YEAST	S000002771	456	4
ESC8	YOL017W	Q08119	ESC8_YEAST	S000005377	714	15
ESF1	YDR365C	Q06344	ESF1_YEAST	S000002773	628	4
ESF2;_ABT1	YNR054C	P53743	ESF2_YEAST	S000005337	316	14
ESL1	YIL151C	P40456	ESL1_YEAST	S000001413	1118	9
ESL2	YKR096W	P36168	ESL2_YEAST	S000001804	1195	11
ESP1	YGR098C	Q03018	ESP1_YEAST	S000003330	1630	7
ESS1;_PIN1;_PTF1	YJR017C	P22696	ESS1_YEAST	S000003778	170	10
EST1	YLR233C	P17214	EST1_YEAST	S000004223	699	12
EST2	YLR318W	Q06163	TERT_YEAST	S000004310	884	12
EST3	YIL009C-A	Q03096	EST3_YEAST	S000006432	181	9
ETP1	YHL010C	P38748	ETP1_YEAST	S000001002	585	8
ETR1;_MRF1;_MRF1'	YBR026C	P38071	ETR1_YEAST	S000000230	380	2
ETT1	YOR051C	Q08421	ETT1_YEAST	S000005577	412	15
EUC1	YMR111C	Q04461	EUC1_YEAST	S000004717	462	13
EUG1	YDR518W	P32474	EUG1_YEAST	S000002926	517	4
EXG1;_BGL1;_SCW6	YLR300W	P23776	EXG1_YEAST	S000004291	448	12
EXG2	YDR261C	P52911	EXG2_YEAST	S000002669	562	4
EXO1;_DHS1	YOR033C	P39875	EXO1_YEAST	S000005559	702	15
EXO5;_DEM1	YBR163W	P38289	EXO5_YEAST	S000000367	585	2
EXO70	YJL085W	P19658	EXO70_YEAST	S000003621	623	10
EXO84;_USA3	YBR102C	P38261	EXO84_YEAST	S000000306	753	2
EXP1	YDL121C	Q07541	EXP1_YEAST	S000002279	149	4
FAA1	YOR317W	P30624	LCF1_YEAST	S000005844	700	15
FAA2;_FAM1	YER015W	P39518	LCF2_YEAST	S000000817	744	5
FAA3	YIL009W	P39002	LCF3_YEAST	S000001271	694	9
FAA4	YMR246W	P47912	LCF4_YEAST	S000004860	694	13
FAB1	YFR019W	P34756	FAB1_YEAST	S000001915	2278	6
FAD1	YDL045C	P38913	FAD1_YEAST	S000002203	306	4
FAF1	YIL019W	P40546	FAF1_YEAST	S000001281	346	9
FAL1	YDR021W	Q12099	FAL1_YEAST	S000002428	399	4
FAP1	YNL023C	P53971	FAP1_YEAST	S000004968	965	14
FAP7	YDL166C	Q12055	KAD6_YEAST	S000002325	197	4
FAR1	YJL157C	P21268	FAR1_YEAST	S000003693	830	10
FAR10	YLR238W	Q06001	FAR10_YEAST	S000004228	478	12
FAR11	YNL127W	P53917	FAR11_YEAST	S000005071	953	14
FAR3	YMR052W	P46671	FAR3_YEAST	S000004656	204	13
FAR7	YFR008W	P43592	FAR7_YEAST	S000001904	221	6
FAR8	YMR029C	Q05040	FAR8_YEAST	S000004631	523	13
FAS1	YKL182W	P07149	FAS1_YEAST	S000001665	2051	11
FAS2	YPL231W	P19097	FAS2_YEAST	S000006152	1887	16
FAT1	YBR041W	P38225	FAT1_YEAST	S000000245	669	2
FAU1	YER183C	P40099	FTHC_YEAST	S000000985	211	5
FBA1	YKL060C	P14540	ALF_YEAST	S000001543	359	11
FBP1	YLR377C	P09201	F16P_YEAST	S000004369	348	12
FBP26	YJL155C	P32604	F26_YEAST	S000003691	452	10
FCF1	YDR339C	Q05498	FCF1_YEAST	S000002747	189	4
FCF2	YLR051C	Q12035	FCF2_YEAST	S000004041	217	12
FCP1	YMR277W	Q03254	FCP1_YEAST	S000004890	732	13
FCY1	YPR062W	Q12178	FCY1_YEAST	S000006266	158	16
FCY2	YER056C	P17064	FCY2_YEAST	S000000858	533	5
FCY21;_FCYY	YER060W	P40039	FCY21_YEAST	S000000862	528	5
FCY22;_FCYX	YER060W-A	Q12119	FCY22_YEAST	S000002958	530	5
FDC1	YDR539W	Q03034	FDC1_YEAST	S000002947	503	4
FDH1	YOR388C	Q08911	FDH1_YEAST	S000005915	376	15
FDH2	YPL275W	P0CF35	FDH2_YEAST	S000006196	236	16
FDO1	YMR144W	P40214	FDO1_YEAST	S000004752	342	13
FEN2	YCR028C	P25621	FEN2_YEAST	S000000623	512	3
FES1	YBR101C	P38260	FES1_YEAST	S000000305	290	2
FET3	YMR058W	P38993	FET3_YEAST	S000004662	636	13
FET4	YMR319C	P40988	FET4_YEAST	S000004938	552	13
FET5	YFL041W	P43561	FET5_YEAST	S000001853	622	6
FEX1	YOR390W	Q08913	FEX1_YEAST	S000005917	375	15
FEX2	YPL279C	Q08991	FEX2_YEAST	S000006200	375	16
FHL1	YPR104C	P39521	FHL1_YEAST	S000006308	936	16
FHN1	YGR131W	P53279	FHN1_YEAST	S000003363	174	7
FIG1	YBR040W	P38224	FIG1_YEAST	S000000244	298	2
FIG2	YCR089W	P25653	FIG2_YEAST	S000000685	1609	3
FIG4	YNL325C	P42837	FIG4_YEAST	S000005269	879	14
FIN1	YDR130C	Q03898	FIN1_YEAST	S000002537	291	4
FIP1	YJR093C	P45976	FIP1_YEAST	S000003853	327	10
FIR1;_PIP1	YER032W	P40020	FIR1_YEAST	S000000834	876	5
FIS1;_MDV2	YIL065C	P40515	FIS1_YEAST	S000001327	155	9
FIT1	YDR534C	Q04433	FIT1_YEAST	S000002942	528	4
FIT2	YOR382W	Q08906	FIT2_YEAST	S000005909	153	15
FIT3	YOR383C	Q08907	FIT3_YEAST	S000005910	204	15
FKH1	YIL131C	P40466	FKH1_YEAST	S000001393	484	9
FKH2	YNL068C	P41813	FKH2_YEAST	S000005012	862	14
FKS1;_CND1;_CWH53;_ETG1;_GLS1;_GSC1;_PBR1	YLR342W	P38631	FKS1_YEAST	S000004334	1876	12
FKS3	YMR306W	Q04952	FKS3_YEAST	S000004923	1785	13
FLC1;_BOP1;_HUF1	YPL221W	Q08967	FLC1_YEAST	S000006142	793	16
FLC2	YAL053W	P39719	FLC2_YEAST	S000000049	783	1
FLC3	YGL139W	P53121	FLC3_YEAST	S000003107	802	7
FLO10	YKR102W	P36170	FLO10_YEAST	S000001810	1169	11
FLO11;_MAL5;_MUC1;_S1;_S2	YIR019C	P08640	FLO11_YEAST	S000001458	1367	9
FLO1;_FLO2;_FLO4;_FLO8	YAR050W	P32768	FLO1_YEAST	S000000084	1537	1
FLO5	YHR211W	P38894	FLO5_YEAST	S000001254	1075	8
FLO8;_PDH5	YER109C	P40068	FLO8_YEAST	S000000911	799	5
FLO9	YAL063C	P39712	FLO9_YEAST	S000000059	1322	1
FLP1	R0010W	P03870	FLP_YEAST	S000029654	423	M
FLR1	YBR008C	P38124	FLR1_YEAST	S000000212	548	2
FLX1	YIL134W	P40464	FLX1_YEAST	S000001396	311	9
FMC1	YIL098C	P40491	FMC1_YEAST	S000001360	155	9
FMN1	YDR236C	Q03778	RIFK_YEAST	S000002644	218	4
FMO1	YHR176W	P38866	FMO1_YEAST	S000001219	432	8
FMP10	YER182W	P40098	FMP10_YEAST	S000000984	244	5
FMP16	YDR070C	Q12497	FMP16_YEAST	S000002477	93	4
FMP23	YBR047W	P38231	FMP23_YEAST	S000000251	175	2
FMP25	YLR077W	Q08023	FMP25_YEAST	S000004067	583	12
FMP27	YLR454W	Q06179	FMP27_YEAST	S000004446	2628	12
FMP30	YPL103C	Q02883	FMP30_YEAST	S000006024	468	16
FMP32	YFL046W	P43557	FMP32_YEAST	S000001848	207	6
FMP33	YJL161W	P46998	FMP33_YEAST	S000003697	180	10
FMP40	YPL222W	Q08968	SELO_YEAST	S000006143	688	16
FMP41	YNL168C	P53889	FMP41_YEAST	S000005112	259	14
FMP42	YMR221C	Q04991	FMP42_YEAST	S000004834	504	13
FMP45	YDL222C	Q07651	FMP45_YEAST	S000002381	309	4
FMP46	YKR049C	P36141	FMP46_YEAST	S000001757	133	11
FMP48	YGR052W	P53233	FMP48_YEAST	S000003284	369	7
FMP49	YER038W-A	A0A023PZB3	FMP49_YEAST	S000028746	126	5
FMP52	YER004W	P40008	FMP52_YEAST	S000000806	231	5
FMS1	YMR020W	P50264	FMS1_YEAST	S000004622	508	13
FMT1	YBL013W	P32785	FMT_YEAST	S000000109	401	2
FOB1;_HRM1	YDR110W	O13329	FOB1_YEAST	S000002517	566	4
FOL1	YNL256W	P53848	FOL1_YEAST	S000005200	824	14
FOL2	YGR267C	P51601	GCH1_YEAST	S000003499	243	7
FOL3	YMR113W	Q12676	FOLD_YEAST	S000004719	427	13
FOX2	YKR009C	Q02207	FOX2_YEAST	S000001717	900	11
FPK1	YNR047W	P53739	FPK1_YEAST	S000005330	893	14
FPR1;_FKB1;_RBP1	YNL135C	P20081	FKBP_YEAST	S000005079	114	14
FPR2;_FKB2	YDR519W	P32472	FKBP2_YEAST	S000002927	135	4
FPR3;_NPI46	YML074C	P38911	FKBP3_YEAST	S000004539	411	13
FPR4	YLR449W	Q06205	FKBP4_YEAST	S000004441	392	12
FPS1	YLL043W	P23900	FPS1_YEAST	S000003966	669	12
FRA1	YLL029W	Q07825	FRA1_YEAST	S000003952	749	12
FRD1;_FRDS;_FRDS1	YEL047C	P32614	FRDS_YEAST	S000000773	470	5
FRE1	YLR214W	P32791	FRE1_YEAST	S000004204	686	12
FRE2	YKL220C	P36033	FRE2_YEAST	S000001703	711	11
FRE3	YOR381W	Q08905	FRE3_YEAST	S000005908	711	15
FRE4	YNR060W	P53746	FRE4_YEAST	S000005343	719	14
FRE5	YOR384W	Q08908	FRE5_YEAST	S000005911	694	15
FRE6	YLL051C	Q12473	FRE6_YEAST	S000003974	712	12
FRE7	YOL152W	Q12333	FRE7_YEAST	S000005512	620	15
FRE8	YLR047C	Q12209	FRE8_YEAST	S000004037	686	12
FRK1	YPL141C	Q03002	FRK1_YEAST	S000006062	865	16
FRM2	YCL026C-A	P37261	FRM2_YEAST	S000000589	193	3
FRQ1;_NCS1	YDR373W	Q06389	NCS1_YEAST	S000002781	190	4
FRS1	YLR060W	P15624	SYFB_YEAST	S000004050	595	12
FRS2	YFL022C	P15625	SYFA_YEAST	S000001872	503	6
FRT1;_HPH1	YOR324C	Q99332	HPH1_YEAST	S000005851	602	15
FRT2;_HPH2	YAL028W	P39734	HPH2_YEAST	S000000026	528	1
FSF1	YOR271C	Q12029	FSF1_YEAST	S000005797	327	15
FSH1	YHR049W	P38777	FSH1_YEAST	S000001091	243	8
FSH2	YMR222C	Q05015	FSH2_YEAST	S000004835	223	13
FSH3	YOR280C	Q99369	FSH3_YEAST	S000005806	266	15
FTH1	YBR207W	P38310	FTH1_YEAST	S000000411	465	2
FTR1	YER145C	P40088	FTR1_YEAST	S000000947	404	5
FUB1	YCR076C	P25659	FUB1_YEAST	S000000672	250	3
FUI1	YBL042C	P38196	FUI1_YEAST	S000000138	639	2
FUM1	YPL262W	P08417	FUMH_YEAST	S000006183	488	16
FUN12	YAL035W	P39730	IF2P_YEAST	S000000033	1002	1
FUN14	YAL008W	P18411	FUN14_YEAST	S000000006	198	1
FUN19	YAL034C	P28003	FUN19_YEAST	S000002134	413	1
FUN26	YAL022C	P31381	FUN26_YEAST	S000000020	517	1
FUN30	YAL019W	P31380	FUN30_YEAST	S000000017	1131	1
FUR1	YHR128W	P18562	UPP_YEAST	S000001170	216	8
FUR4	YBR021W	P05316	FUR4_YEAST	S000000225	633	2
FUS1	YCL027W	P11710	FUS1_YEAST	S000000532	512	3
FUS2	YMR232W	Q05670	FUS2_YEAST	S000004845	677	13
FUS3;_DAC2	YBL016W	P16892	FUS3_YEAST	S000000112	353	2
FYV1	YDR024W	Q99341	FYV1_YEAST	S000002431	161	4
FYV10;_GID9	YIL097W	P40492	FYV10_YEAST	S000001359	516	9
FYV12	YOR183W	Q08559	FYV12_YEAST	S000005709	129	15
FYV4	YHR059W	P38783	FYV4_YEAST	S000001101	130	8
FYV5	YCL058C	P25585	FYV5_YEAST	S000000563	152	3
FYV6	YNL133C	P53913	FYV6_YEAST	S000005077	173	14
FYV7	YLR068W	Q12247	FYV7_YEAST	S000004058	151	12
FYV8	YGR196C	P46949	FYV8_YEAST	S000003428	817	7
FZF1;_SUL1	YGL254W	P32805	FZF1_YEAST	S000003223	299	7
FZO1	YBR179C	P38297	FZO1_YEAST	S000000383	855	2
GAA1;_END2	YLR088W	P39012	GAA1_YEAST	S000004078	614	12
GAB1;_CDC91	YLR459W	P41733	CDC91_YEAST	S000004451	394	12
GAC1	YOR178C	P28006	GAC1_YEAST	S000005704	793	15
GAD1	YMR250W	Q04792	DCE_YEAST	S000004862	585	13
GAL1	YBR020W	P04385	GAL1_YEAST	S000000224	528	2
GAL10	YBR019C	P04397	GAL10_YEAST	S000000223	699	2
GAL11;_ABE1;_MED15;_RAR3;_SDS4;_SPT13	YOL051W	P19659	MED15_YEAST	S000005411	1081	15
GAL2;_IMP1	YLR081W	P13181	GAL2_YEAST	S000004071	574	12
GAL3	YDR009W	P13045	GAL3_YEAST	S000002416	520	4
GAL4	YPL248C	P04386	GAL4_YEAST	S000006169	881	16
GAL7	YBR018C	P08431	GAL7_YEAST	S000000222	366	2
GAL80	YML051W	P04387	GAL80_YEAST	S000004515	435	13
GAL83;_SPM1	YER027C	Q04739	GAL83_YEAST	S000000829	417	5
GAP1	YKR039W	P19145	GAP1_YEAST	S000001747	602	11
GAR1	YHR089C	P28007	GAR1_YEAST	S000001131	205	8
GAS1;_GGP1	YMR307W	P22146	GAS1_YEAST	S000004924	559	13
GAS2	YLR343W	Q06135	GAS2_YEAST	S000004335	555	12
GAS3	YMR215W	Q03655	GAS3_YEAST	S000004828	524	13
GAS4	YOL132W	Q08271	GAS4_YEAST	S000005492	471	15
GAS5	YOL030W	Q08193	GAS5_YEAST	S000005390	484	15
GAT1	YFL021W	P43574	GAT1_YEAST	S000001873	510	6
GAT2	YMR136W	P40209	GAT2_YEAST	S000004744	560	13
GAT3	YLR013W	Q07928	GAT3_YEAST	S000004003	141	12
GAT4	YIR013C	P40569	GAT4_YEAST	S000001452	121	9
GBP2;_RLF6	YCL011C	P25555	GBP2_YEAST	S000000517	427	3
GCD10;_TIF33;_TRM6	YNL062C	P41814	TRM6_YEAST	S000005006	478	14
GCD11;_SUI4;_TIF213	YER025W	P32481	IF2G_YEAST	S000000827	527	5
GCD14;_TRM61	YJL125C	P46959	TRM61_YEAST	S000003661	383	10
GCD1;_TIF223;_TRA3	YOR260W	P09032	EI2BG_YEAST	S000005786	578	15
GCD2;_TIF224	YGR083C	P12754	EI2BD_YEAST	S000003315	651	7
GCD6;_TIF225	YDR211W	P32501	EI2BE_YEAST	S000002619	712	4
GCD7;_TIF222	YLR291C	P32502	EI2BB_YEAST	S000004282	381	12
GCG1	YER163C	P32656	CHAC_YEAST	S000000965	232	5
GCN1	YGL195W	P33892	GCN1_YEAST	S000003163	2672	7
GCN20	YFR009W	P43535	GCN20_YEAST	S000001905	752	6
GCN2;_AAS1	YDR283C	P15442	GCN2_YEAST	S000002691	1659	4
GCN3;_AAS2;_TIF221	YKR026C	P14741	EI2BA_YEAST	S000001734	305	11
GCN4;_AAS101;_AAS3;_ARG9	YEL009C	P03069	GCN4_YEAST	S000000735	281	5
GCN5;_ADA4;_SWI9	YGR252W	Q03330	GCN5_YEAST	S000003484	439	7
GCR1;_SIT3	YPL075W	P07261	GCR1_YEAST	S000005996	785	16
GCR2	YNL199C	Q01722	GCR2_YEAST	S000005143	534	14
GCS1	YDL226C	P35197	GCS1_YEAST	S000002385	352	4
GCV1	YDR019C	P48015	GCST_YEAST	S000002426	400	4
GCV2;_GSD2	YMR189W	P49095	GCSP_YEAST	S000004801	1034	13
GCV3	YAL044C	P39726	GCSH_YEAST	S000000042	170	1
GCY1;_GCY	YOR120W	P14065	GCY1_YEAST	S000005646	312	15
GDA1	YEL042W	P32621	GDA1_YEAST	S000000768	518	5
GDB1	YPR184W	Q06625	GDE_YEAST	S000006388	1536	16
GDE1	YPL110C	Q02979	GDE1_YEAST	S000006031	1223	16
GDH1;_URE1	YOR375C	P07262	DHE4_YEAST	S000005902	454	15
GDH2	YDL215C	P33327	DHE2_YEAST	S000002374	1092	4
GDH3	YAL062W	P39708	DHE5_YEAST	S000000058	457	1
GDI1;_SEC19	YER136W	P39958	GDI1_YEAST	S000000938	451	5
GDS1	YOR355W	P41913	GDS1_YEAST	S000005882	522	15
GDT1	YBR187W	P38301	GDT1_YEAST	S000000391	280	2
GEA1	YJR031C	P47102	GEA1_YEAST	S000003792	1408	10
GEA2	YEL022W	P39993	GEA2_YEAST	S000000748	1459	5
GEF1;_CLCY1	YJR040W	P37020	GEF1_YEAST	S000003801	779	10
GEM1	YAL048C	P39722	GEM1_YEAST	S000000046	662	1
GEP3;_AIM40;_FMP48	YOR205C	Q08622	GEP3_YEAST	S000005731	556	15
GEP4	YHR100C	P38812	GEP4_YEAST	S000001142	185	8
GEP5;_RRG5	YLR091W	Q12393	GEP5_YEAST	S000004081	293	12
GEP7	YGL057C	P53171	GEP7_YEAST	S000003025	287	7
GET1;_MDM39	YGL020C	P53192	GET1_YEAST	S000002988	235	7
GET2;_HUR2;_RMD7	YER083C	P40056	GET2_YEAST	S000000885	285	5
GET3;_ARR4	YDL100C	Q12154	GET3_YEAST	S000002258	354	4
GET4	YOR164C	Q12125	GET4_YEAST	S000005690	312	15
GEX1	YCL073C	P25596	GEX1_YEAST	S000000575	615	3
GEX2	YKR106W	P36173	GEX2_YEAST	S000001814	615	11
GFA1	YKL104C	P14742	GFA1_YEAST	S000001587	717	11
GFD1	YMR255W	Q04839	GFD1_YEAST	S000004868	188	13
GFD2	YCL036W	P25370	GFD2_YEAST	S000000541	566	3
GGA1	YDR358W	Q06336	GGA1_YEAST	S000002766	557	4
GGA2	YHR108W	P38817	GGA2_YEAST	S000001150	585	8
GGC1;_SHM1;_YHM1	YDL198C	P38988	GGC1_YEAST	S000002357	300	4
GIC1	YHR061C	P38785	GIC1_YEAST	S000001103	314	8
GIC2	YDR309C	Q06648	GIC2_YEAST	S000002717	383	4
GID7;_MOH2	YCL039W	P25569	GID7_YEAST	S000000544	745	3
GID8;_DCR1	YMR135C	P40208	GID8_YEAST	S000004742	455	13
GIM3;_PFD4	YNL153C	P53900	PFD4_YEAST	S000005097	129	14
GIM4;_PFD2	YEL003W	P40005	PFD2_YEAST	S000000729	111	5
GIM5;_PFD5	YML094W	Q04493	PFD5_YEAST	S000004559	163	13
GIN4	YDR507C	Q12263	GIN4_YEAST	S000002915	1142	4
GIP1	YBR045C	P38229	GIP1_YEAST	S000000249	639	2
GIP2	YER054C	P40036	GIP2_YEAST	S000000856	548	5
GIP3	YPL137C	Q03016	GIP3_YEAST	S000006058	1276	16
GIP4;_FUN21	YAL031C	P39732	GIP4_YEAST	S000000029	760	1
GIR2;_DFRP2	YDR152W	Q03768	GIR2_YEAST	S000002559	265	4
GIS1	YDR096W	Q03833	GIS1_YEAST	S000002503	894	4
GIS2	YNL255C	P53849	GIS2_YEAST	S000005199	153	14
GIS3	YLR094C	Q12418	GIS3_YEAST	S000004084	502	12
GIS4	YML006C	Q04233	GIS4_YEAST	S000004465	774	13
GIT1	YCR098C	P25346	GIT1_YEAST	S000000695	518	3
GLC3	YEL011W	P32775	GLGB_YEAST	S000000737	704	5
GLC7;_CID1;_DIS2	YER133W	P32598	PP12_YEAST	S000000935	312	5
GLC8	YMR311C	P41818	GLC8_YEAST	S000004928	229	13
GLD1	YPR109W	Q06104	GLD1_YEAST	S000006313	294	16
GLE1;_BRR3;_RSS1	YDL207W	Q12315	GLE1_YEAST	S000002366	538	4
GLE2;_RAE1	YER107C	P40066	GLE2_YEAST	S000000909	365	5
GLG1	YKR058W	P36143	GLG1_YEAST	S000001766	616	11
GLG2	YJL137C	P47011	GLG2_YEAST	S000003673	380	10
GLK1;_HOR3	YCL040W	P17709	HXKG_YEAST	S000000545	500	3
GLN1	YPR035W	P32288	GLNA_YEAST	S000006239	370	16
GLN3	YER040W	P18494	GLN3_YEAST	S000000842	730	5
GLN4	YOR168W	P13188	SYQ_YEAST	S000005694	809	15
GLO1	YML004C	P50107	LGUL_YEAST	S000004463	326	13
GLO2	YDR272W	Q05584	GLO2_YEAST	S000002680	274	4
GLO3	YER122C	P38682	GLO3_YEAST	S000000924	493	5
GLO4;_GER1	YOR040W	Q12320	GLO4_YEAST	S000005566	285	15
GLR1	YPL091W	P41921	GSHR_YEAST	S000006012	483	16
GLT1	YDL171C	Q12680	GLT1_YEAST	S000002330	2145	4
GLY1	YEL046C	P37303	GLY1_YEAST	S000000772	387	5
GMC1	YDR506C	Q04399	GMC1_YEAST	S000002914	608	4
GMC2	YLR445W	Q06201	GMC2_YEAST	S000004437	188	12
GMH1;_MSG1	YKR030W	P36125	GMH1_YEAST	S000001738	273	11
GNA1;_PAT1	YFL017C	P43577	GNA1_YEAST	S000001877	159	6
GND1	YHR183W	P38720	6PGD1_YEAST	S000001226	489	8
GND2	YGR256W	P53319	6PGD2_YEAST	S000003488	492	7
GNP1	YDR508C	P48813	GNP1_YEAST	S000002916	663	4
GNT1	YOR320C	Q12096	GNT1_YEAST	S000005847	491	15
GON7;_LDB6;_PCC2	YJL184W	P46984	GON7_YEAST	S000003720	123	10
GOR1	YNL274C	P53839	GOR1_YEAST	S000005218	350	14
GOS1	YHL031C	P38736	GOSR1_YEAST	S000001023	223	8
GOT1	YMR292W	Q03554	GOT1_YEAST	S000004906	138	13
GPA1;_CDC70;_DAC1;_SCG1	YHR005C	P08539	GPA1_YEAST	S000001047	472	8
GPA2;_SSP101	YER020W	P10823	GPA2_YEAST	S000000822	449	5
GPB1;_KRH2	YOR371C	Q08886	GPB1_YEAST	S000005898	897	15
GPB2;_KRH1	YAL056W	P39717	GPB2_YEAST	S000000052	880	1
GPC1	YGR149W	P48236	GPC1_YEAST	S000003381	432	7
GPD1;_DAR1;_HOR1;_OSG1	YDL022W	Q00055	GPD1_YEAST	S000002180	391	4
GPD2;_GPD3	YOL059W	P41911	GPD2_YEAST	S000005420	440	15
GPG1	YGL121C	P53130	GPG1_YEAST	S000003089	126	7
GPH1	YPR160W	P06738	PHSG_YEAST	S000006364	902	16
GPI1	YGR216C	P53306	GPI1_YEAST	S000003448	609	7
GPI10	YGL142C	P30777	GPI10_YEAST	S000003110	616	7
GPI11	YDR302W	Q06636	GPI11_YEAST	S000002710	219	4
GPI12	YMR281W	P23797	GPI12_YEAST	S000004894	304	13
GPI13;_MPC1	YLL031C	Q07830	GPI13_YEAST	S000003954	1017	12
GPI14;_PMH1	YJR013W	P47088	GPI14_YEAST	S000003774	403	10
GPI15	YNL038W	P53961	GPI15_YEAST	S000004983	229	14
GPI16	YHR188C	P38875	GPI16_YEAST	S000001231	610	8
GPI17	YDR434W	Q04080	GPI17_YEAST	S000002842	534	4
GPI18	YBR004C	P38211	GPI18_YEAST	S000000208	433	2
GPI19	YDR437W	Q04082	GPI19_YEAST	S000002845	140	4
GPI2;_GCR4	YPL076W	P46961	GPI2_YEAST	S000005997	280	16
GPI8	YDR331W	P49018	GPI8_YEAST	S000002739	411	4
GPM1;_GPM	YKL152C	P00950	PMG1_YEAST	S000001635	247	11
GPM2	YDL021W	Q12008	PMG2_YEAST	S000002179	311	4
GPM3	YOL056W	Q12326	PMG3_YEAST	S000005417	303	15
GPN2	YOR262W	Q08726	GPN2_YEAST	S000005788	347	15
GPN3	YLR243W	Q06543	GPN3_YEAST	S000004233	272	12
GPP1;_RHR2	YIL053W	P41277	GPP1_YEAST	S000001315	250	9
GPP2;_HOR2	YER062C	P40106	GPP2_YEAST	S000000864	250	5
GPR1	YDL035C	Q12361	GPR1_YEAST	S000002193	961	4
GPT2;_GAT1	YKR067W	P36148	GPT2_YEAST	S000001775	743	11
GPX1	YKL026C	P36014	GPX1_YEAST	S000001509	167	11
GPX2	YBR244W	P38143	GPX2_YEAST	S000000448	162	2
GRC3	YLL035W	Q07845	GRC3_YEAST	S000003958	632	12
GRE1	YPL223C	Q08969	GRE1_YEAST	S000006144	168	16
GRE2	YOL151W	Q12068	GRE2_YEAST	S000005511	342	15
GRE3	YHR104W	P38715	GRE3_YEAST	S000001146	327	8
GRH1	YDR517W	Q04410	GRH1_YEAST	S000002925	372	4
GRR1;_CAT80;_COT2	YJR090C	P24814	GRR1_YEAST	S000003850	1151	10
GRS1	YBR121C	P38088	SYG_YEAST	S000000325	690	2
GRS2	YPR081C	Q06817	SYG2_YEAST	S000006285	618	16
GRX1	YCL035C	P25373	GLRX1_YEAST	S000000540	110	3
GRX2;_TTR;_TTR1	YDR513W	P17695	GLRX2_YEAST	S000002921	143	4
GRX3	YDR098C	Q03835	GLRX3_YEAST	S000002505	250	4
GRX4	YER174C	P32642	GLRX4_YEAST	S000000976	244	5
GRX5	YPL059W	Q02784	GLRX5_YEAST	S000005980	150	16
GRX6	YDL010W	Q12438	GLRX6_YEAST	S000002168	231	4
GRX7;_GRX6	YBR014C	P38068	GLRX7_YEAST	S000000218	203	2
GRX8	YLR364W	Q05926	GLRX8_YEAST	S000004356	109	12
GSC2;_FKS2;_GLS2	YGR032W	P40989	FKS2_YEAST	S000003264	1895	7
GSF2;_ECM6;_EFF2	YML048W	Q04697	GSF2_YEAST	S000004511	403	13
GSH1	YJL101C	P32477	GSH1_YEAST	S000003637	678	10
GSH2	YOL049W	Q08220	GSHB_YEAST	S000005409	491	15
GSM1	YJL103C	P42950	GSM1_YEAST	S000003639	618	10
GSP1;_CNR1;_CST17	YLR293C	P32835	GSP1_YEAST	S000004284	219	12
GSP2;_CNR2	YOR185C	P32836	GSP2_YEAST	S000005711	220	15
GSY1	YFR015C	P23337	GYS1_YEAST	S000001911	708	6
GSY2	YLR258W	P27472	GYS2_YEAST	S000004248	705	12
GTB1	YDR221W	Q04924	GLU2B_YEAST	S000002629	702	4
GTF1	YGR102C	P53260	GATF_YEAST	S000003334	183	7
GTO1	YGR154C	P48239	GTO1_YEAST	S000003386	356	7
GTO3	YMR251W	Q04806	GTO3_YEAST	S000004863	366	13
GTR1	YML121W	Q00582	GTR1_YEAST	S000004590	310	13
GTR2	YGR163W	P53290	GTR2_YEAST	S000003395	341	7
GTS1;_LSR1	YGL181W	P40956	GTS1_YEAST	S000003149	396	7
GTT1	YIR038C	P40582	GST1_YEAST	S000001477	234	9
GTT2	YLL060C	Q12390	GST2_YEAST	S000003983	233	12
GTT3	YEL017W	P39996	GTT3_YEAST	S000000743	337	5
GUA1	YMR217W	P38625	GUAA_YEAST	S000004830	525	13
GUD1	YDL238C	Q07729	GUAD_YEAST	S000002397	489	4
GUF1	YLR289W	P46943	GUF1_YEAST	S000004280	645	12
GUK1	YDR454C	P15454	KGUA_YEAST	S000002862	187	4
GUP1	YGL084C	P53154	GUP1_YEAST	S000003052	560	7
GUP2	YPL189W	Q08929	GUP2_YEAST	S000006110	609	16
GUS1	YGL245W	P46655	SYEC_YEAST	S000003214	708	7
GUT1	YHL032C	P32190	GLPK_YEAST	S000001024	709	8
GUT2	YIL155C	P32191	GPDM_YEAST	S000001417	649	9
GVP36	YIL041W	P40531	GVP36_YEAST	S000001303	326	9
GWT1	YJL091C	P47026	GWT1_YEAST	S000003627	490	10
GYL1;_APP2	YMR192W	Q04322	GYL1_YEAST	S000004804	720	13
GYP1	YOR070C	Q08484	GYP1_YEAST	S000005596	637	15
GYP5	YPL249C	Q12344	GYP5_YEAST	S000006170	894	16
GYP6	YJL044C	P32806	GYP6_YEAST	S000003580	458	10
GYP7	YDL234C	P48365	GYP7_YEAST	S000002393	746	4
GYP8	YFL027C	P43570	GYP8_YEAST	S000001867	497	6
GZF3	YJL110C	P42944	GZF3_YEAST	S000003646	551	10
HAA1	YPR008W	Q12753	HAA1_YEAST	S000006212	694	16
HAC1;_ERN4;_IRE15;_IRE2	YFL031W	P41546	HAC1_YEAST	S000001863	238	6
HAL1	YPR005C	Q01766	HAL1_YEAST	S000006209	294	16
HAL5	YJL165C	P38970	HAL5_YEAST	S000003701	855	10
HAL9	YOL089C	Q12180	HAL9_YEAST	S000005449	1030	15
HAM1	YJR069C	P47119	ITPA_YEAST	S000003830	197	10
HAP1;_CYP1	YLR256W	P0CE41	HAP1_YEAST	S000004246	1502	12
HAP2	YGL237C	P06774	HAP2_YEAST	S000003206	265	7
HAP3	YBL021C	P13434	HAP3_YEAST	S000000117	144	2
HAP4	YKL109W	P14064	HAP4_YEAST	S000001592	554	11
HAP5	YOR358W	Q02516	HAP5_YEAST	S000005885	242	15
HAS1	YMR290C	Q03532	HAS1_YEAST	S000004903	505	13
HAT1	YPL001W	Q12341	HAT1_YEAST	S000005922	374	16
HAT2	YEL056W	P39984	HAT2_YEAST	S000000782	401	5
HBN1	YCL026C-B	Q96VH4	HBN1_YEAST	S000007548	193	3
HBS1	YKR084C	P32769	HBS1_YEAST	S000001792	611	11
HBT1;_Crem	YDL223C	Q07653	HBT1_YEAST	S000002382	1046	4
HCA4;_DBP4;_ECM24	YJL033W	P20448	DBP4_YEAST	S000003570	770	10
HCH1	YNL281W	P53834	HCH1_YEAST	S000005225	153	14
HCM1	YCR065W	P25364	HCM1_YEAST	S000000661	564	3
HCR1	YLR192C	Q05775	EIF3J_YEAST	S000004182	265	12
HCS1;_DIP1	YKL017C	P34243	HCS1_YEAST	S000001500	683	11
HDA1	YNL021W	P53973	HDA1_YEAST	S000004966	706	14
HDA2;_PLO2	YDR295C	Q06629	HDA2_YEAST	S000002703	674	4
HDA3;_PLO1	YPR179C	Q06623	HDA3_YEAST	S000006383	655	16
HED1	YDR014W-A	Q03937	HED1_YEAST	S000113613	162	4
HEF3;_YEF3B;_ZRG7	YNL014W	P53978	EF3B_YEAST	S000004959	1044	14
HEH2	YDR458C	Q03281	HEH2_YEAST	S000002866	663	4
HEK2;_KHD1	YBL032W	P38199	HEK2_YEAST	S000000128	381	2
HEL1	YKR017C	P36113	HEL1_YEAST	S000001725	551	11
HEL2	YDR266C	Q05580	HEL2_YEAST	S000002674	639	4
HEM12;_HEM6;_POP3	YDR047W	P32347	DCUP_YEAST	S000002454	362	4
HEM13	YDR044W	P11353	HEM6_YEAST	S000002451	328	4
HEM14	YER014W	P40012	PPOX_YEAST	S000000816	539	5
HEM15	YOR176W	P16622	HEMH_YEAST	S000005702	393	15
HEM1;_CYD1	YDR232W	P09950	HEM1_YEAST	S000002640	548	4
HEM2	YGL040C	P05373	HEM2_YEAST	S000003008	342	7
HEM25	YDL119C	Q07534	S2538_YEAST	S000002277	307	4
HEM3	YDL205C	P28789	HEM3_YEAST	S000002364	327	4
HEM4;_ORF1	YOR278W	P06174	HEM4_YEAST	S000005804	275	15
HER1	YOR227W	Q12276	HER1_YEAST	S000005753	1246	15
HER2;_GEP6;_LRC6	YMR293C	Q03557	GATA_YEAST	S000004907	464	13
HES1;_OSH5	YOR237W	P35843	HES1_YEAST	S000005763	434	15
HFA1	YMR207C	P32874	HFA1_YEAST	S000004820	2273	13
HFD1	YMR110C	Q04458	HFD1_YEAST	S000004716	532	13
HFI1;_ADA1;_SUP110	YPL254W	Q12060	HFI1_YEAST	S000006175	488	16
HFM1;_MER3	YGL251C	P51979	HFM1_YEAST	S000003220	1187	7
HGH1	YGR187C	P48362	HGH1_YEAST	S000003419	394	7
HHF1	YBR009C	P02309	H4_YEAST	S000000213	103	2
HHF2	YNL030W	P02309	H4_YEAST	S000004975	103	14
HHO1	YPL127C	P53551	H1_YEAST	S000006048	258	16
HHT1	YBR010W	P61830	H3_YEAST	S000000214	136	2
HHT2;_SIN2	YNL031C	P61830	H3_YEAST	S000004976	136	14
HHY1	YEL059W	P39982	HHY1_YEAST	S000000785	102	5
HIF1	YLL022C	Q12373	HIF1_YEAST	S000003945	385	12
HIM1	YDR317W	Q06674	HIM1_YEAST	S000002725	414	4
HIP1	YGR191W	P06775	HIP1_YEAST	S000003423	603	7
HIR1	YBL008W	P32479	HIR1_YEAST	S000000104	840	2
HIR2	YOR038C	P32480	HIR2_YEAST	S000005564	875	15
HIR3;_HPC1	YJR140C	P47171	HIR3_YEAST	S000003901	1648	10
HIS1	YER055C	P00498	HIS1_YEAST	S000000857	297	5
HIS2	YFR025C	P38635	HIS9_YEAST	S000001921	335	6
HIS3	YOR202W	P06633	HIS7_YEAST	S000005728	220	15
HIS4	YCL030C	P00815	HIS2_YEAST	S000000535	799	3
HIS5	YIL116W	P07172	HIS8_YEAST	S000001378	385	9
HIS6	YIL020C	P40545	HIS4_YEAST	S000001282	261	9
HIS7	YBR248C	P33734	HIS5_YEAST	S000000452	552	2
HIT1	YJR055W	P46973	HIT1_YEAST	S000003816	164	10
HKR1	YDR420W	P41809	HKR1_YEAST	S000002828	1802	4
HLJ1	YMR161W	P48353	HLJ1_YEAST	S000004771	224	13
HLR1	YDR528W	Q04429	HLR1_YEAST	S000002936	423	4
HMF1;_HIG1	YER057C	P40037	HMF1_YEAST	S000000859	129	5
HMG1	YML075C	P12683	HMDH1_YEAST	S000004540	1054	13
HMG2	YLR450W	P12684	HMDH2_YEAST	S000004442	1045	12
HMI1	YOL095C	Q12039	HMI1_YEAST	S000005455	706	15
HMLALPHA1	YCL066W	P0CY07	HMAL1_YEAST	S000000571	175	3
HMLALPHA2	YCL067C	P0CY09	HMAL2_YEAST	S000000572	210	3
HMO1;_HSM2	YDR174W	Q03973	HMO1_YEAST	S000002581	246	4
HMRA1	YCR097W	P0CY11	HMRA1_YEAST	S000000694	126	3
HMRA2	YCR096C	P0CY13	HMRA2_YEAST	S000000692	119	3
HMS1	YOR032C	Q12398	HMS1_YEAST	S000005558	434	15
HMS2	YJR147W	P47175	HMS2_YEAST	S000003908	358	10
HMT1;_ODP1;_RMT1	YBR034C	P38074	HMT1_YEAST	S000000238	348	2
HMX1	YLR205C	P32339	HMX1_YEAST	S000004195	317	12
HNM1;_CTR;_CTR1	YGL077C	P19807	HNM1_YEAST	S000003045	563	7
HNT1;_HIT1	YDL125C	Q04344	HNT1_YEAST	S000002283	158	4
HNT2;_APH1	YDR305C	P49775	HNT2_YEAST	S000002713	206	4
HNT3	YOR258W	Q08702	APTX_YEAST	S000005784	217	15
HO	YDL227C	P09932	HO_YEAST	S000002386	586	4
HOC1	YJR075W	P47124	HOC1_YEAST	S000003836	396	10
HOF1;_CYK2	YMR032W	Q05080	CYK2_YEAST	S000004635	669	13
HOG1;_SSK3	YLR113W	P32485	HOG1_YEAST	S000004103	435	12
HOL1	YNR055C	P53389	HOL1_YEAST	S000005338	586	14
HOM2	YDR158W	P13663	DHAS_YEAST	S000002565	365	4
HOM3	YER052C	P10869	AK_YEAST	S000000854	527	5
HOM6	YJR139C	P31116	DHOM_YEAST	S000003900	359	10
HOP1	YIL072W	P20050	HOP1_YEAST	S000001334	605	9
HOP2	YGL033W	P53187	HOP2_YEAST	S000003001	214	7
HOR7	YMR251W-A	Q05827	HOR7_YEAST	S000004864	59	13
HOS1	YPR068C	Q12214	HOS1_YEAST	S000006272	470	16
HOS2	YGL194C	P53096	HOS2_YEAST	S000003162	452	7
HOS3	YPL116W	Q02959	HOS3_YEAST	S000006037	697	16
HOS4	YIL112W	P40480	HOS4_YEAST	S000001374	1083	9
HOT1	YMR172W	Q03213	HOT1_YEAST	S000004783	719	13
HOT13	YKL084W	P36078	HOT13_YEAST	S000001567	116	11
HPA2	YPR193C	Q06592	HPA2_YEAST	S000006397	156	16
HPA3	YEL066W	P39979	HPA3_YEAST	S000000792	161	5
HPC2	YBR215W	Q01448	HPC2_YEAST	S000000419	625	2
HPF1	YOL155C	Q05164	HPF1_YEAST	S000005515	967	15
HPM1;_MNI1	YIL110W	P40481	HPM1_YEAST	S000001372	377	9
HPR1	YDR138W	P17629	HPR1_YEAST	S000002545	752	4
HPT1;_BRA6	YDR399W	Q04178	HPRT_YEAST	S000002807	221	4
HRB1;_TOM34	YNL004W	P38922	HRB1_YEAST	S000004949	454	14
HRD1;_DER3	YOL013C	Q08109	HRD1_YEAST	S000005373	551	15
HRD3	YLR207W	Q05787	HRD3_YEAST	S000004197	833	12
HRI1	YLR301W	Q05905	HRI1_YEAST	S000004292	244	12
HRK1	YOR267C	Q08732	HRK1_YEAST	S000005793	759	15
HRP1;_NAB4;_NAB5	YOL123W	Q99383	HRP1_YEAST	S000005483	534	15
HRQ1	YDR291W	Q05549	HRQ1_YEAST	S000002699	1077	4
HRR25	YPL204W	P29295	HRR25_YEAST	S000006125	494	16
HRT1;_RBX1;_ROC1	YOL133W	Q08273	RBX1_YEAST	S000005493	121	15
HRT3	YLR097C	Q12347	HRT3_YEAST	S000004087	344	12
HSC82	YMR186W	P15108	HSC82_YEAST	S000004798	705	13
HSE1	YHL002W	P38753	HSE1_YEAST	S000000994	452	8
HSF1	YGL073W	P10961	HSF_YEAST	S000003041	833	7
HSH155	YMR288W	P49955	SF3B1_YEAST	S000004901	971	13
HSH49	YOR319W	Q99181	HSH49_YEAST	S000005846	213	15
HSK3	YKL138C-A	P69852	HSK3_YEAST	S000028421	69	11
HSL1	YKL101W	P34244	HSL1_YEAST	S000001584	1518	11
HSL7	YBR133C	P38274	HSL7_YEAST	S000000337	827	2
HSM3	YBR272C	P38348	HSM3_YEAST	S000000476	480	2
HSP104	YLL026W	P31539	HS104_YEAST	S000003949	908	12
HSP10;_CPN10	YOR020C	P38910	CH10_YEAST	S000005546	106	15
HSP12;_GLP1;_HOR5	YFL014W	P22943	HSP12_YEAST	S000001880	109	6
HSP150;_CCW7;_ORE1;_PIR2	YJL159W	P32478	HS150_YEAST	S000003695	413	10
HSP26	YBR072W	P15992	HSP26_YEAST	S000000276	214	2
HSP30	YCR021C	P25619	HSP30_YEAST	S000000615	332	3
HSP31	YDR533C	Q04432	HSP31_YEAST	S000002941	237	4
HSP32	YPL280W	Q08992	HSP32_YEAST	S000006201	237	16
HSP33	YOR391C	Q08914	HSP33_YEAST	S000005918	237	15
HSP42	YDR171W	Q12329	HSP42_YEAST	S000002578	375	4
HSP60;_MIF4	YLR259C	P19882	HSP60_YEAST	S000004249	572	12
HSP78	YDR258C	P33416	HSP78_YEAST	S000002666	811	4
HSP82;_HSP90	YPL240C	P02829	HSP82_YEAST	S000006161	709	16
HST1	YOL068C	P53685	HST1_YEAST	S000005429	503	15
HST2	YPL015C	P53686	HST2_YEAST	S000005936	357	16
HST3	YOR025W	P53687	HST3_YEAST	S000005551	447	15
HST4	YDR191W	P53688	HST4_YEAST	S000002599	370	4
HSV2	YGR223C	P50079	HSV2_YEAST	S000003455	448	7
HTA1;_H2A1;_SPT11	YDR225W	P04911	H2A1_YEAST	S000002633	132	4
HTA2;_H2A2	YBL003C	P04912	H2A2_YEAST	S000000099	132	2
HTB1;_H2B1;_SPT12	YDR224C	P02293	H2B1_YEAST	S000002632	131	4
HTB2;_H2B2	YBL002W	P02294	H2B2_YEAST	S000000098	131	2
HTD2;_RMD12	YHR067W	P38790	HTD2_YEAST	S000001109	280	8
HTL1;_DRT1	YCR020W-B	Q9URQ5	HTL1_YEAST	S000006439	78	3
HTS1	YPR033C	P07263	SYH_YEAST	S000006237	546	16
HTZ1;_H2AZ;_HTA3	YOL012C	Q12692	H2AZ_YEAST	S000005372	134	15
HUA1	YGR268C	P40325	HUA1_YEAST	S000003500	198	7
HUA2	YOR284W	Q12134	HUA2_YEAST	S000005810	243	15
HUB1	YNR032C-A	Q6Q546	HUB1_YEAST	S000007251	73	14
HUG1	YML058W-A	Q6Q5K6	HUG1_YEAST	S000007472	68	13
HUL4	YJR036C	P40985	HUL4_YEAST	S000003797	892	10
HUL5	YGL141W	P53119	HUL5_YEAST	S000003109	910	7
HUR1	YGL168W	P45820	HUR1_YEAST	S000003136	110	7
HUT1;_MLF6	YPL244C	Q12520	HUT1_YEAST	S000006165	339	16
HVG1;_YEM9	YER039C	P0CE11	GMT2_YEAST	S000000841	249	5
HXK1;_HKA	YFR053C	P04806	HXKA_YEAST	S000001949	485	6
HXK2;_HEX1;_HKB	YGL253W	P04807	HXKB_YEAST	S000003222	486	7
HXT10	YFL011W	P43581	HXT10_YEAST	S000001883	546	6
HXT11;_LGT3	YOL156W	P54862	HXT11_YEAST	S000005516	567	15
HXT12	YIL170W	P40441	HXT12_YEAST	S000001432	457	9
HXT13;_HXT8	YEL069C	P39924	HXT13_YEAST	S000000795	564	5
HXT14;_HXT9	YNL318C	P42833	HXT14_YEAST	S000005262	540	14
HXT15	YDL245C	P54854	HXT15_YEAST	S000002404	567	4
HXT16	YJR158W	P47185	HXT16_YEAST	S000003919	567	10
HXT17	YNR072W	P53631	HXT17_YEAST	S000005355	564	14
HXT1;_HOR4	YHR094C	P32465	HXT1_YEAST	S000001136	570	8
HXT2	YMR011W	P23585	HXT2_YEAST	S000004613	541	13
HXT3	YDR345C	P32466	HXT3_YEAST	S000002753	567	4
HXT4;_LGT1;_RAG1	YHR092C	P32467	HXT4_YEAST	S000001134	576	8
HXT5	YHR096C	P38695	HXT5_YEAST	S000001138	592	8
HXT6	YDR343C	P39003	HXT6_YEAST	S000002751	570	4
HXT7	YDR342C	P39004	HXT7_YEAST	S000002750	570	4
HXT8	YJL214W	P40886	HXT8_YEAST	S000003750	569	10
HXT9	YJL219W	P40885	HXT9_YEAST	S000003755	567	10
HYM1	YKL189W	P32464	HYM1_YEAST	S000001672	399	11
HYP2;_TIF51A	YEL034W	P23301	IF5A1_YEAST	S000000760	157	5
HYR1;_GPX3;_ORP1	YIR037W	P40581	GPX3_YEAST	S000001476	163	9
IAH1;_EST2	YOR126C	P41734	IAH1_YEAST	S000005652	238	15
IBA57;_CAF17	YJR122W	P47158	CAF17_YEAST	S000003883	497	10
IBD2	YNL164C	P53892	IBD2_YEAST	S000005108	351	14
ICE2	YIL090W	P40499	ICE2_YEAST	S000001352	491	9
ICL1	YER065C	P28240	ACEA_YEAST	S000000867	557	5
ICL2	YPR006C	Q12031	ACEB_YEAST	S000006210	575	16
ICP55	YER078C	P40051	ICP55_YEAST	S000000880	511	5
ICS2	YBR157C	P38284	ICS2_YEAST	S000000361	255	2
ICS3	YJL077C	P47034	ICS3_YEAST	S000003613	131	10
ICT1	YLR099C	Q12385	ICT1_YEAST	S000004089	394	12
ICY1	YMR195W	Q04329	ICY1_YEAST	S000004808	127	13
IDH1	YNL037C	P28834	IDH1_YEAST	S000004982	360	14
IDH2	YOR136W	P28241	IDH2_YEAST	S000005662	369	15
IDI1;_BOT2	YPL117C	P15496	IDI1_YEAST	S000006038	288	16
IDP1	YDL066W	P21954	IDHP_YEAST	S000002224	428	4
IDP2	YLR174W	P41939	IDHC_YEAST	S000004164	412	12
IDP3	YNL009W	P53982	IDHH_YEAST	S000004954	420	14
IDS2	YJL146W	P46958	IDS2_YEAST	S000003682	469	10
IES1	YFL013C	P43579	IES1_YEAST	S000001881	692	6
IES2	YNL215W	P40154	IES2_YEAST	S000005159	320	14
IES3	YLR052W	Q12345	IES3_YEAST	S000004042	250	12
IES4	YOR189W	Q08561	IES4_YEAST	S000005715	116	15
IES5	YER092W	P40060	IES5_YEAST	S000000894	125	5
IES6	YEL044W	P32617	IES6_YEAST	S000000770	166	5
IFA38	YBR159W	P38286	MKAR_YEAST	S000000363	347	2
IFH1;_RRP3	YLR223C	P39520	IFH1_YEAST	S000004213	1085	12
IFM1	YOL023W	P25038	IF2M_YEAST	S000005383	676	15
IGD1	YFR017C	P43598	IGD1_YEAST	S000001913	195	6
IGO1	YNL157W	P53897	IGO1_YEAST	S000005101	168	14
IGO2	YHR132W-A	Q9P305	IGO2_YEAST	S000007496	131	8
IKI1;_ELP5;_HAP2;_TOT5	YHR187W	P38874	ELP5_YEAST	S000001230	309	8
IKI3;_ELP1;_TOT1	YLR384C	Q06706	ELP1_YEAST	S000004376	1349	12
IKS1	YJL057C	P47042	IKS1_YEAST	S000003593	667	10
ILM1	YJR118C	P47155	ILM1_YEAST	S000003879	203	10
ILS1	YBL076C	P09436	SYIC_YEAST	S000000172	1072	2
ILV1	YER086W	P00927	THDH_YEAST	S000000888	576	5
ILV2;_SMR1	YMR108W	P07342	ILVB_YEAST	S000004714	687	13
ILV3	YJR016C	P39522	ILV3_YEAST	S000003777	585	10
ILV5	YLR355C	P06168	ILV5_YEAST	S000004347	395	12
ILV6	YCL009C	P25605	ILV6_YEAST	S000000515	309	3
IMA1	YGR287C	P53051	MALX3_YEAST	S000003519	589	7
IMA2	YOL157C	Q08295	IMA2_YEAST	S000005517	589	15
IMA3	YIL172C	P0CW40	MALX2_YEAST	S000001434	589	9
IMA4;_FSP2	YJL221C	P0CW41	MALX4_YEAST	S000003757	589	10
IMA5	YJL216C	P40884	IMA5_YEAST	S000003752	581	10
IMD1	YAR073W	P39567	IMDH1_YEAST	S000000095	403	1
IMD2;_PUR5	YHR216W	P38697	IMDH2_YEAST	S000001259	523	8
IMD3	YLR432W	P50095	IMDH3_YEAST	S000004424	523	12
IMD4	YML056C	P50094	IMDH4_YEAST	S000004520	524	13
IME1	YJR094C	P21190	IME1_YEAST	S000003854	360	10
IME2;_SME1	YJL106W	P32581	IME2_YEAST	S000003642	645	10
IME4;_SPO8	YGL192W	P41833	IME4_YEAST	S000003160	600	7
IMG1;_PETCR46	YCR046C	P25626	IMG1_YEAST	S000000642	169	3
IMG2	YCR071C	P25642	IMG2_YEAST	S000000667	146	3
IMH1;_SYS3	YLR309C	Q06704	IMH1_YEAST	S000004300	911	12
IML1;_SEA1	YJR138W	P47170	IML1_YEAST	S000003899	1584	10
IML2	YJL082W	P47031	IML2_YEAST	S000003618	731	10
IML3;_MCM19	YBR107C	P38265	CENPL_YEAST	S000000311	245	2
IMO32	YGR031W	P53219	IMO32_YEAST	S000003263	342	7
IMP1;_PET2858	YMR150C	P28627	IMP1_YEAST	S000004758	190	13
IMP2	YMR035W	P46972	IMP2_YEAST	S000004638	177	13
IMP2';_IMP2	YIL154C	P32351	IMPX_YEAST	S000001416	346	9
IMP3	YHR148W	P32899	IMP3_YEAST	S000001191	183	8
IMP4	YNL075W	P53941	IMP4_YEAST	S000005019	290	14
INA17;_AIM43;_FMP14	YPL099C	Q02888	INA17_YEAST	S000006020	182	16
INA22	YIR024C	P40576	INA22_YEAST	S000001463	216	9
INH1	YDL181W	P01097	ATIF_YEAST	S000002340	85	4
INM1;_IMP1	YHR046C	P38710	INM1_YEAST	S000001088	295	8
INM2;_IMP2	YDR287W	Q05533	INM2_YEAST	S000002695	292	4
INN1	YNL152W	P53901	INN1_YEAST	S000005096	409	14
INO1	YJL153C	P11986	INO1_YEAST	S000003689	533	10
INO2;_DIE1;_SCS1	YDR123C	P26798	INO2_YEAST	S000002530	304	4
INO4	YOL108C	P13902	INO4_YEAST	S000005468	151	15
INO80	YGL150C	P53115	INO80_YEAST	S000003118	1489	7
INP1	YMR204C	Q03694	INP1_YEAST	S000004817	420	13
INP2	YMR163C	Q03824	INP2_YEAST	S000004773	705	13
INP51;_SJL1	YIL002C	P40559	INP51_YEAST	S000001264	946	9
INP52;_SJL2	YNL106C	P50942	INP52_YEAST	S000005050	1183	14
INP53;_SJL3;_SOP2	YOR109W	Q12271	INP53_YEAST	S000005635	1107	15
INP54	YOL065C	Q08227	INP54_YEAST	S000005426	384	15
IOC2	YLR095C	Q12072	IOC2_YEAST	S000004085	812	12
IOC3	YFR013W	P43596	IOC3_YEAST	S000001909	787	6
IOC4	YMR044W	Q04213	IOC4_YEAST	S000004647	475	13
IPI1	YHR085W	P38803	IPI1_YEAST	S000001127	334	8
IPI3	YNL182C	P53877	IPI3_YEAST	S000005126	555	14
IPK1;_GSL1	YDR315C	Q06667	IPK1_YEAST	S000002723	281	4
IPL1	YPL209C	P38991	IPL1_YEAST	S000006130	367	16
IPP1;_PPA;_PPA1	YBR011C	P00817	IPYR_YEAST	S000000215	287	2
IPT1;_SYR4	YDR072C	P38954	IPT1_YEAST	S000002479	527	4
IQG1;_CYK1	YPL242C	Q12280	IQG1_YEAST	S000006163	1495	16
IRA1;_GLC1;_PPD1	YBR140C	P18963	IRA1_YEAST	S000000344	3092	2
IRA2;_CCS1;_GLC4	YOL081W	P19158	IRA2_YEAST	S000005441	3079	15
IRC10	YOL015W	Q08118	IRC10_YEAST	S000005375	586	15
IRC11	YOR013W	Q12479	IRC11_YEAST	S000005539	156	15
IRC13	YOR235W	Q08630	IRC13_YEAST	S000005761	104	15
IRC14	YOR135C	Q08522	IRC14_YEAST	S000005661	113	15
IRC15	YPL017C	Q02733	IRC15_YEAST	S000005938	499	16
IRC16	YPR038W	Q6B0V8	IRC16_YEAST	S000006242	119	16
IRC18;_OSW6	YJL037W	P47056	IRC18_YEAST	S000003574	224	10
IRC19;_RRG4	YLL033W	Q07843	IRC19_YEAST	S000003956	230	12
IRC2	YDR112W	A0A023PXB5	IRC2_YEAST	S000002519	102	4
IRC20	YLR247C	Q06554	IRC20_YEAST	S000004237	1556	12
IRC21	YMR073C	Q04772	IRC21_YEAST	S000004677	201	13
IRC22	YEL001C	P40006	IRC22_YEAST	S000000727	225	5
IRC23	YOR044W	Q08416	IRC23_YEAST	S000005570	157	15
IRC24	YIR036C	P40580	BZRD_YEAST	S000001475	263	9
IRC25;_DMP2;_POC3	YLR021W	Q07951	POC3_YEAST	S000004011	179	12
IRC3	YDR332W	Q06683	IRC3_YEAST	S000002740	689	4
IRC4	YDR540C	Q03036	IRC4_YEAST	S000002948	179	4
IRC5	YFR038W	P43610	IRC5_YEAST	S000001934	853	6
IRC6	YFR043C	P43615	IRC6_YEAST	S000001939	237	6
IRC7	YFR055W	P43623	METC_YEAST	S000001952	340	6
IRC8	YJL051W	P47046	IRC8_YEAST	S000003587	822	10
IRC9	YJL142C	P47010	IRC9_YEAST	S000003678	130	10
IRE1;_ERN1	YHR079C	P32361	IRE1_YEAST	S000001121	1115	8
IRR1;_SCC3	YIL026C	P40541	SCC3_YEAST	S000001288	1150	9
IRS4	YKR019C	P36115	IRS4_YEAST	S000001727	615	11
ISA1	YLL027W	Q07821	ISA1_YEAST	S000003950	250	12
ISA2	YPR067W	Q12425	ISA2_YEAST	S000006271	185	16
ISC1	YER019W	P40015	ISC1_YEAST	S000000821	477	5
ISC10	YER180C	P32645	ISC10_YEAST	S000000982	267	5
ISD11	YER048W-A	Q6Q560	ISD11_YEAST	S000007237	94	5
ISF1;_MBR3	YMR081C	P32488	ISF1_YEAST	S000004686	338	13
ISM1	YPL040C	P48526	SYIM_YEAST	S000005961	1002	16
ISN1	YOR155C	Q99312	ISN1_YEAST	S000005681	450	15
ISR1	YPR106W	Q06098	ISR1_YEAST	S000006310	443	16
IST1	YNL265C	P53843	IST1_YEAST	S000005209	298	14
IST2	YBR086C	P38250	IST2_YEAST	S000000290	946	2
IST3;_SNU17	YIR005W	P40565	IST3_YEAST	S000001444	148	9
ISU1;_NUA1	YPL135W	Q03020	ISU1_YEAST	S000006056	165	16
ISU2;_NUA2	YOR226C	Q12056	ISU2_YEAST	S000005752	156	15
ISW1	YBR245C	P38144	ISW1_YEAST	S000000449	1129	2
ISW2	YOR304W	Q08773	ISW2_YEAST	S000005831	1120	15
ISY1;_NTC30;_UTR3	YJR050W	P21374	ISY1_YEAST	S000003811	235	10
ITC1	YGL133W	P53125	ITC1_YEAST	S000003101	1264	7
ITR1	YDR497C	P30605	ITR1_YEAST	S000002905	584	4
ITR2	YOL103W	P30606	ITR2_YEAST	S000005463	609	15
ITT1	YML068W	Q04638	ITT1_YEAST	S000004533	464	13
IVY1	YDR229W	Q04934	IVY1_YEAST	S000002637	453	4
IWR1	YDL115C	Q07532	IWR1_YEAST	S000002273	353	4
IXR1;_ORD1	YKL032C	P33417	IXR1_YEAST	S000001515	597	11
IZH1	YDR492W	Q03419	IZH1_YEAST	S000002900	316	4
IZH2;_PHO36	YOL002C	Q12442	IZH2_YEAST	S000005362	317	15
IZH3	YLR023C	Q07959	IZH3_YEAST	S000004013	543	12
IZH4	YOL101C	Q99393	IZH4_YEAST	S000005461	312	15
JAC1;_SEO2	YGL018C	P53193	JAC1_YEAST	S000002986	184	7
JEM1;_KAR8	YJL073W	P40358	JEM1_YEAST	S000003609	645	10
JEN1	YKL217W	P36035	JEN1_YEAST	S000001700	616	11
JHD1	YER051W	P40034	JHD1_YEAST	S000000853	492	5
JHD2	YJR119C	P47156	JHD2_YEAST	S000003880	728	10
JID1	YPR061C	Q12350	JID1_YEAST	S000006265	301	16
JIP3	YLR331C	O13555	JIP3_YEAST	S000004323	125	12
JIP4	YDR475C	Q03361	JIP4_YEAST	S000002883	876	4
JIP5	YPR169W	Q06214	JIP5_YEAST	S000006373	492	16
JJJ1	YNL227C	P53863	JJJ1_YEAST	S000005171	590	14
JJJ2	YJL162C	P46997	JJJ2_YEAST	S000003698	583	10
JJJ3;_DPH4	YJR097W	P47138	DPH4_YEAST	S000003858	172	10
JLP1	YLL057C	Q12358	JLP1_YEAST	S000003980	412	12
JLP2	YMR132C	P40206	JLP2_YEAST	S000004739	208	13
JNM1;_INS1	YMR294W	P36224	JNM1_YEAST	S000004908	373	13
JSN1;_PUF1	YJR091C	P47135	JSN1_YEAST	S000003851	1091	10
KAE1	YKR038C	P36132	KAE1_YEAST	S000001746	386	11
KAP104	YBR017C	P38217	IMB2_YEAST	S000000221	918	2
KAP114	YGL241W	P53067	IMB5_YEAST	S000003210	1004	7
KAP120	YPL125W	Q02932	KA120_YEAST	S000006046	1032	16
KAP122;_PDR6	YGL016W	P32767	KA122_YEAST	S000002984	1081	7
KAP123;_YRB4	YER110C	P40069	IMB4_YEAST	S000000912	1113	5
KAP95	YLR347C	Q06142	IMB1_YEAST	S000004339	861	12
KAR1	YNL188W	P11927	KAR1_YEAST	S000005132	433	14
KAR2;_GRP78;_SSD1	YJL034W	P16474	BIP_YEAST	S000003571	682	10
KAR3	YPR141C	P17119	KAR3_YEAST	S000006345	729	16
KAR4	YCL055W	P25583	KAR4_YEAST	S000000560	335	3
KAR5;_FIG3	YMR065W	Q04746	KAR5_YEAST	S000004669	504	13
KAR9	YPL269W	P32526	KAR9_YEAST	S000006190	644	16
KCC4	YCL024W	P25389	KCC4_YEAST	S000000529	1037	3
KCH1	YJR054W	P47114	KCH1_YEAST	S000003815	497	10
KCS1	YDR017C	Q12494	KCS1_YEAST	S000002424	1050	4
KDX1;_MLP1	YKL161C	P36005	KDX1_YEAST	S000001644	433	11
KEG1	YFR042W	P43614	KEG1_YEAST	S000001938	200	6
KEI1	YDR367W	Q06346	KEI1_YEAST	S000002775	221	4
KEL1	YHR158C	P38853	KEL1_YEAST	S000001201	1164	8
KEL2	YGR238C	P50090	KEL2_YEAST	S000003470	882	7
KEL3	YPL263C	Q08979	KEL3_YEAST	S000006184	651	16
KES1;_OSH4	YPL145C	P35844	KES1_YEAST	S000006066	434	16
KEX1	YGL203C	P09620	KEX1_YEAST	S000003171	729	7
KEX2;_QDS1	YNL238W	P13134	KEX2_YEAST	S000005182	814	14
KGD1;_OGD1	YIL125W	P20967	ODO1_YEAST	S000001387	1014	9
KGD2	YDR148C	P19262	ODO2_YEAST	S000002555	463	4
KHA1	YJL094C	P40309	KHA1_YEAST	S000003630	873	10
KIC1;_NRK1	YHR102W	P38692	KIC1_YEAST	S000001144	1080	8
KIN1	YDR122W	P13185	KIN1_YEAST	S000002529	1064	4
KIN2	YLR096W	P13186	KIN2_YEAST	S000004086	1147	12
[truncated: 4,728 more rows]

## Sheet: Table S2 Optimal Parameter Vals
	Optimal parameter values
Descriptor	Parameter	12C	25C
Phase duration	t_L	48.4592	30
	t_E	111.973	55.8
	t_S	267.679	113
	t_D	390	135
Dynamic biomass equation	A	0.719702	0.484
	B	6.35015	5.23
GAM	NGAM	0.104696	0.137
	GAM_f	137.146	99.8
	RNA	4.00002	4.65
Active biomass	k_decay	4.23915e-05	0.0056
	l
Susceptibility to ethanol	k_Edeath	0	0.245
	n	14	1
	k	61.4	69.7
Others biomass	gramsPerCell	2.15	6.87e-11
	cellsPerOD	5.79731	2.15
Ammonia model	vmax_NH4	0.0772705	0.00701
	k_NH4	0.26162	0.215
Oxygen model	k_O2	0.262701	7.58
Amino acids model	k_Histidine	1.34313e-06	0.0568
	k_Glycine	0.000101384	0.00225
	k_Alanine	0.0421952	0.0338
	k_Glutamate	0.716074	0.0123
	k_Glutamine	0.056183	0.034
	k_Isoleucine	0.089608	0.0255
	k_Aspartate	0.0588029	0.0232
	k_Arginine	0.0269842	0.00173
	k_Asparagine	0.168085	0
	k_Serine	0.0874323	0.0388
	k_Tyrosine	0.0526759	0.0461
	k_Tryptophan	0.030416	0.0412
	k_Threonine	0.175301	0.0266
	k_Leucine	0.179268	0.0443
	k_Cysteine	0.00550388	0.00836
	k_Valine	0.30063	0.0383
	k_Phenylalanine	0.105927	0.0418
	k_Lysine	0.0796282	0.157
	k_Methionine	0.10594	0.161
	k_Proline	5.84946e-05	0.000488
Dynamics hexoses	vmax_G	2.55997	2.04
	vmax_F	0.869213	1.95
	k_G	65.3912	54.7
	k_F	17.5153	178
	Ei	7.95131	30
	k_succrose	0.0108079	0.022
Production rates	k_Gly	0.0883959	0.0898
	k_Eth	1.82573	1.77
	k_Succ	0.00190672	0.00945
	k_Lac	0.00256989	0.00175
	k_AceP	0.006549	0.0311
	k_AceC	0.0001	0.0058
	k_EthylAce	0.00132247	0.0017
	k_IsobutylAce	2.07685e-05	5.95e-06
	k_IsoButanol	0.00200733	0.000803
	k_IsoamylAce	1.70018e-05	3.16e-05
	k_IsoamylAlc	0.00538866	0.004
	k_EthylOct	5.98418e-06	3.98e-06
	k_EthylDec	2.75095e-05	1.57e-05
	k_2PheAce	3.82993e-06	2.17e-05
	k_2PheEth	0.0012637	0.00132
	k_23But	0.0101801	0.01
	k_Mal	0.00246848	0.00405
	k_EthylHex	5.13184e-07	7.91e-06
	k_1Hex	0.0011078	0.00362
	k_AlcBen	1.31418e-05	0.0003
	k_AceHexy	0.00011066	8.61e-05
	k_Ery	0.00693576	0.00247

## Sheet: Table S3 R2 scores
R2					R2
Measured Compound	12C	25C			Measured Compound	12C	25C
Biomass	0.924	0.918			Alcohols
					glycerol	0.9909	0.98317
Sugars					ethanol	0.9594	0.98474
glucose	0.97	0.99712			Isobutanol	0.9674	0.95134
fructose	0.91	0.97737			Isomayl alcohol	0.9547	0.94825
Sucrose	0.9227	0.98681			2 Phenylethanol	0.9382	0.9349
Median	0.9227	0.98681			2,3-Butanediol	0.8026	0.83704
					1- Hexanol	-1.28	0.35495
Nitrogen sources			max g/l		Benzyl alcohol	0	0.82629
Histidine	-2.66	0.64801	*<1e-2		Erythritol	0.6	0.79476
Glycine	-0.04	-1.73	*<6e-3		Median	0.9382	0.9349
Alanine	0.9745	0.86669
Glutamate	0.9648	0.83502			Carboxylic acids
Glutamine	0.9487	0.94341			succinate	0.01	0.72978
Isoleucine	0.9506	0.97237			lactate	0.836	0.83951
Aspartate	0.8622	0.96115			acetate	0.8034	0.95097
Arginine	0.84	0.64689			malate	0.7315	0.96602
Serine	0.9438	0.92423			Median	0.76745	0.89524
Tryptophan	0.9334	0.9616
Tyrosine	0.9096	0.90242
Threonine	0.973	0.94393			Esters			max g/l
Leucine	0.9256	0.90505			Ethyl acetate	0.9202	0.95767
Cystein	1	-2.92	*<3e-2		Isobutyl acetate	-3.6	-9.5	*<=2e-4
Valine	0.9861	0.94861			Isoamyl acetate	0.6801	0.96449
Phenylalanine	0.9724	0.9366			Caprylate Ethyl	0.35	0.26316	*<1.5e-3
Lysine	0.48	-0.042595	*<4.5e-2		Caprate Ethyl	0.3	0.077839	*<6e-3		Negative values correspond to variables with low signal-to-noise ratio.
Methionine	0.36	-0.31765	*<1.5e-2		Phenyl acetate	0.1666	0.65051	*<2.5e-3		The mean was calculated using all positive values.
proline	0.1453	-0.11599	*<3e-3		Hexyl acetate	0.0876	0.31816	*<3-e3		The median was calculated using all values.
NH4Cl	0.8182	0.97598			Median	0.3	0.31816
Median	0.9295	0.903735

## Sheet: Table S4 Metabol & Transcriptom
METABOLOMICS DATA								TRANSCRIPTOMICS DATA
Communication with López-Malo et al.
		Sc QA23-28C	Su-12C	Sk-12C				Comparison 12C/25C at 1st sampling time											T1=111.75			T1=92					T2=167.25			T2=100.25					T3=260			T3=114.83
		Sc QA23-12C						mean log2(12C/25C)@T1=1.436716		Genes associated with transcription									T1-R1-12C	T1-R2-12C	T1-R3-12C	T1-R1-25C	T1-R2-25C	T1-R3-25C			T2-R1-12C	T2-R2-12C	T2-R3-12C	T2-R1-25C	T2-R2-25C	T2-R3-25C			T3-R1-12C	T3-R212C	T3-R312C	T3-R1-25C	T3-R2-25C	T3-R3-25C
			Sc QA23-12C	Sc QA23-12C				medianlog2(12C/25C)@T1=1.460830		BUD27	YFL023W	BUD27	Unconventional prefoldin protein involved in translation initiation					KOS1	448	454	288	218	350	291		KOS1	503	658	652	91	212	217		KOS1	205	696	687	251	263	246
glycylvaline	LC/MS pos	0.7	0.75	8.3				mean(12C)/mean(25C)@T1=2.660292		CSN9	YDR179C	CSN9	Subunit of the Cop9 signalosome					KOS20	453	434	246	249	289	284		KOS20	206	262	262	112	220	192		KOS20	47	132	132	131	203	174
glycylglycine	GC/MS	1.52	0.34	0.87				log2(sum(12C)/sum(25C))@T1=1.411585		FUN12	YAL035W	FUN12	Translation initiation factor eIF5B					SKUD_123102	1018	1033	580	303	398	300		SKUD_123102	766	1042	909	313	381	421		SKUD_123102	212	710	819	491	505	557
glycylproline	LC/MS pos	1.51	0.97	1.82				Results Ktest		GCD1	YOR260W	GCD1	Gamma subunit of the translation initiation factor eIF2B					SKUD_156004	633	659	366	130	171	161		SKUD_156004	468	692	592	39	115	170		SKUD_156004	153	342	441	160	211	162
glycylisoleucine	LC/MS pos	1.34	3.3	23.45				H=1, p=5.369059e-28		GCD11	YER025W	GCD11	Gamma subunit of the translation initiation factor eIF2					SKUD_172706	215	202	160	116	155	158		SKUD_172706	214	276	244	32	145	132		SKUD_172706	35	191	164	101	77	85
glycylleucine	LC/MS pos	3.11	4.32	37.09				Results ttest		GIR2	YDR152W	GIR2	Highly-acidic RWD domain-containing cytoplasmic protein					SKUD_175603	4	1	3	5	5	9		SKUD_175603	6	7	15	5	5	3		SKUD_175603	2	14	7	6	7	5
glycylphenylalanine	LC/MS pos	2.63	3.07	19.81				H=1, p=7.548483e-25		HCR1	YLR192C	HCR1	eIF3j component of translation initiation factor 3 (eIF3)					SKUD_179605	643	530	356	175	203	202		SKUD_179605	365	477	424	63	174	172		SKUD_179605	221	182	273	156	148	176
glycyltyrosine	LC/MS pos	2.56	3.45	18.39				Results ttest2		LSO2	YGR169C-A	LSO2	Ribosome-associated protein					SKUD_188604	200	191	113	89	150	124		SKUD_188604	184	224	190	59	131	133		SKUD_188604	35	119	112	140	105	111
glycyltryptophan	LC/MS pos	2.36	2.56	41.34				H=1, p=7.523314e-15		MTG2	YHR168W	MTG2	Putative GTPase					SKUD_194702	297	230	151	127	126	133		SKUD_194702	210	288	238	23	82	90		SKUD_194702	35	140	146	46	108	73
arginylvaline	LC/MS pos	0.88	3.3	39.56						NIP1	YMR309C	NIP1	eIF3c subunit of the eukaryotic translation initiation factor 3 (eIF3)					SKUD_196605	1909	1909	1228	1519	1591	1849		SKUD_196605	1132	1100	1231	485	974	856		SKUD_196605	109	407	289	436	571	443
aspartylphenylalanine	LC/MS pos	4.05	4.23	17.97						PAT1	YCR077C	PAT1	Deadenylation-dependent mRNA-decapping factor					SKUD_199504	774	829	522	574	772	664		SKUD_199504	723	782	843	243	509	486		SKUD_199504	139	513	408	414	457	524
prolylglycine	LC/MS pos	0.55	2.03	4.92						PRT1	YOR361C	PRT1	eIF3b subunit of the eukaryotic translation initiation factor 3 (eIF3)					SKUD_201111	254	319	159	131	136	172		SKUD_201111	198	267	239	76	73	63		SKUD_201111	21	71	67	31	42	33
leucylproline	LC/MS pos	3.05	2.28	21.73				Comparison 12C/25C at 2nd sampling time		RBG1	YAL036C	RBG1	Member of the DRG family of GTP-binding proteins					SKUD_204902	517	563	352	221	312	311		SKUD_204902	361	442	510	130	220	216		SKUD_204902	71	272	237	184	226	197
aspartylvaline	LC/MS pos	0.81	1.88	10.71				mean log2(12C/25C)@T2=0.826175		RBG2	YGR173W	RBG2	Protein with a role in translation					SKUD_204903	220	198	118	87	143	135		SKUD_204903	326	419	410	68	117	88		SKUD_204903	89	297	381	84	138	98
aspartylleucine	LC/MS pos	3.66	4.05	16.73				medianlog2(12C/25C)@T2=0.796199		RDN18-1	YNCL0016C	RDN18-1	18S ribosomal RNA (18S rRNA)					SKUD_207223	529	511	284	203	322	312		SKUD_207223	416	479	467	90	224	186		SKUD_207223	60	203	208	202	187	163
histidylleucine	LC/MS pos	4.25	5.18	55.07				mean(12C)/mean(25C)@T2=1.698510		RDN18-2	YNCL0025C	RDN18-2	18S ribosomal RNA (18S rRNA)					VIN7_10590	1391	1425	801	639	1176	820		VIN7_10590	1294	1528	1429	694	1146	1215		VIN7_10590	257	956	1099	1006	953	845
histidylisoleucine*	LC/MS pos	1.04	0.97	12.18				log2(sum(12C)/sum(25C))@T2=0.764269		RDN5-1	YNCL0018W	RDN5-1	5S ribosomal RNA (5S rRNA)					VIN7_6834	224	191	122	148	198	171		VIN7_6834	186	243	235	57	164	168		VIN7_6834	68	144	166	121	117	133
isoleucylalanine	LC/MS pos	3.45	4.57	13.71				Results Ktest		RDN5-2	YNCL0027W	RDN5-2	Variant 5S ribosomal rRNA (5S rRNA) gene					VIN7_6908	668	582	336	585	574	638		VIN7_6908	480	652	585	266	546	423		VIN7_6908	71	239	291	271	380	341
isoleucylarginine	LC/MS neg	1	1	1.55				H=1, p=1.449734e-09		RDN5-3	YNCL0028W	RDN5-3	Variant 5S ribosomal RNA (5S rRNA) gene					VIN7_6972	204	273	145	124	212	147		VIN7_6972	140	221	218	77	115	141		VIN7_6972	38	155	140	164	164	146
isoleucylglutamine	LC/MS pos	2.8	2.12	8.89				Results ttest		RDN5-4	YNCL0029W	RDN5-4	Variant 5S ribosomal rRNA (5S rRNA) gene					VIN7_7322	6	6	1	11	27	12		VIN7_7322	8	22	23	7	9	12		VIN7_7322	1	17	20	17	20	23
isoleucylglycine	LC/MS pos	2.13	3.25	26.7				H=1, p=9.382518e-13		RDN5-5	YNCL0030W	RDN5-5	Variant 5S ribosomal rRNA (5S rRNA) gene					VIN7_8209	448	437	261	107	149	113		VIN7_8209	258	464	456	55	90	89		VIN7_8209	91	260	254	147	209	110
leucylarginine	LC/MS pos	1	1	1.57				Results ttest2		RDN5-6	YNCL0031W	RDN5-6	Variant 5S ribosomal rRNA (5S rRNA) gene					YAL001C	999	965	649	497	868	679		YAL001C	1032	1334	1338	262	669	727		YAL001C	233	870	913	460	644	595
leucylglycine	LC/MS pos	1.07	1.73	4.47				H=1, p=2.560652e-03		RDN58-1	YNCL0014C	RDN58-1	5.8S ribosomal RNA (5.8S rRNA)					YAL002W	1011	918	591	397	503	522		YAL002W	670	818	788	171	387	434		YAL002W	172	466	462	272	323	333
valyllysine	LC/MS neg	0.81	2.66	21.95						RDN58-2	YNCL0023C	RDN58-2	5.8S ribosomal RNA (5.8S rRNA)					YAL003W	5541	4860	2751	1488	1253	1531		YAL003W	1568	1854	1650	1039	1056	783		YAL003W	193	443	575	525	605	445
										RPG1	YBR079C	RPG1	eIF3a subunit of the eukaryotic translation initiation factor 3 (eIF3)					YAL005C	17739	17801	10418	21327	29515	24900		YAL005C	29293	33858	30054	13176	20350	21904		YAL005C	4771	16278	17572	22606	25887	22084
										RPL10	YLR075W	RPL10	Ribosomal 60S subunit protein L10					YAL007C	939	855	496	409	305	392		YAL007C	441	465	444	172	238	179		YAL007C	33	104	102	114	151	99
										RPL11A	YPR102C	RPL11A	Ribosomal 60S subunit protein L11A					YAL008W	549	515	320	631	925	741		YAL008W	758	922	706	540	698	705		YAL008W	110	388	445	575	655	567
								Comparison 12C/25C at 3rd sampling time		RPL11B	YGR085C	RPL11B	Ribosomal 60S subunit protein L11B					YAL009W	407	388	246	235	290	266		YAL009W	255	304	329	151	243	185		YAL009W	40	152	163	154	172	144
								mean log2(12C/25C)@T3=-0.336271		RPL12A	YEL054C	RPL12A	Ribosomal 60S subunit protein L12A					YAL010C	443	450	289	223	266	289		YAL010C	259	376	361	107	159	164		YAL010C	45	155	181	96	164	121
								medianlog2(12C/25C)@T3=-0.412969		RPL12B	YDR418W	RPL12B	Ribosomal 60S subunit protein L12B					YAL011W	563	535	346	179	299	235		YAL011W	354	483	456	156	233	234		YAL011W	98	296	278	216	278	220
								mean(12C)/mean(25C)@T3=0.708526		RPL13A	YDL082W	RPL13A	Ribosomal 60S subunit protein L13A					YAL012W	2171	2072	996	867	1162	874		YAL012W	1126	1353	1112	714	1058	1360		YAL012W	204	535	785	1355	1429	1250
								log2(sum(12C)/sum(25C))@T3=-0.497107		RPL13B	YMR142C	RPL13B	Ribosomal 60S subunit protein L13B					YAL013W	476	414	227	175	220	188		YAL013W	313	435	316	144	204	246		YAL013W	78	171	274	239	280	205
								Results Ktest		RPL14A	YKL006W	RPL14A	Ribosomal 60S subunit protein L14A					YAL014C	1155	1091	580	423	536	535		YAL014C	698	927	651	382	448	488		YAL014C	130	367	456	485	483	457
								H=1, p=4.521271e-04		RPL14B	YHL001W	RPL14B	Ribosomal 60S subunit protein L14B					YAL015C	387	315	210	159	188	187		YAL015C	216	339	306	131	129	130		YAL015C	35	111	166	141	152	95
								Results ttest		RPL15A	YLR029C	RPL15A	Ribosomal 60S subunit protein L15A					YAL016C-A	0	0	1	0	1	0		YAL016C-A	2	0	2	0	0	2		YAL016C-A	0	0	2	3	1	0
								H=1, p=1.351644e-03		RPL15B	YMR121C	RPL15B	Ribosomal 60S subunit protein L15B					YAL016W	1979	1832	1129	1160	1302	1312		YAL016W	1572	1965	1840	541	1002	966		YAL016W	340	1026	1063	810	948	778
								Results ttest2		RPL16A	YIL133C	RPL16A	Ribosomal 60S subunit protein L16A					YAL017W	2467	2400	1443	966	1230	1143		YAL017W	2010	2530	2517	484	895	918		YAL017W	459	1482	1593	923	1078	817
								H=0, p=1.834692e-01		RPL16B	YNL069C	RPL16B	Ribosomal 60S subunit protein L16B					YAL018C	2	2	1	5	9	3		YAL018C	21	22	13	10	9	17		YAL018C	13	49	46	19	27	26
										RPL17A	YKL180W	RPL17A	Ribosomal 60S subunit protein L17A					YAL019W	769	669	418	251	269	257		YAL019W	363	504	449	61	158	173		YAL019W	104	309	341	181	250	175
										RPL17B	YJL177W	RPL17B	Ribosomal 60S subunit protein L17B					YAL019W-A	0	0	1	1	7	2		YAL019W-A	0	1	3	1	2	3		YAL019W-A	0	1	5	4	5	2
										RPL18A	YOL120C	RPL18A	Ribosomal 60S subunit protein L18A					YAL020C	153	178	98	78	97	91		YAL020C	94	131	97	131	111	131		YAL020C	32	62	64	124	137	85
										RPL18B	YNL301C	RPL18B	Ribosomal 60S subunit protein L18B					YAL021C	869	809	482	311	410	363		YAL021C	457	611	457	163	360	425		YAL021C	75	203	299	470	451	420
										RPL19A	YBR084C-A	RPL19A	Ribosomal 60S subunit protein L19A					YAL022C	478	442	240	249	314	273		YAL022C	382	458	346	185	244	278		YAL022C	79	212	260	271	274	234
										RPL19B	YBL027W	RPL19B	Ribosomal 60S subunit protein L19B					YAL023C	2639	2419	1475	1075	1168	1219		YAL023C	1384	1799	1376	462	784	748		YAL023C	219	674	788	798	939	667
										RPL1A	YPL220W	RPL1A	Ribosomal 60S subunit protein L1A					YAL024C	325	258	218	74	64	66		YAL024C	153	196	183	16	53	68		YAL024C	13	57	75	41	58	51
										RPL1B	YGL135W	RPL1B	Ribosomal 60S subunit protein L1B					YAL025C	429	352	207	118	60	126		YAL025C	159	153	170	65	58	31		YAL025C	13	61	62	25	37	22
										RPL20A	YMR242C	RPL20A	Ribosomal 60S subunit protein L20A					YAL026C	1397	1344	828	521	503	663		YAL026C	860	1066	1052	146	322	346		YAL026C	136	540	488	281	328	255
										RPL20B	YOR312C	RPL20B	Ribosomal 60S subunit protein L20B					YAL027W	269	293	147	105	124	148		YAL027W	203	250	203	74	85	125		YAL027W	30	99	106	70	91	88
										RPL21A	YBR191W	RPL21A	Ribosomal 60S subunit protein L21A					YAL028W	382	455	251	263	255	252		YAL028W	413	516	411	117	206	194		YAL028W	80	264	289	167	164	170
										RPL21B	YPL079W	RPL21B	Ribosomal 60S subunit protein L21B					YAL029C	1137	1108	710	236	203	292		YAL029C	409	523	499	68	162	109		YAL029C	46	186	190	55	74	45
										RPL22A	YLR061W	RPL22A	Ribosomal 60S subunit protein L22A					YAL030W	694	763	454	918	1390	991		YAL030W	960	1003	871	721	1169	1209		YAL030W	139	578	655	903	1075	929
										RPL22B	YFL034C-A	RPL22B	Ribosomal 60S subunit protein L22A					YAL031C	755	814	437	390	518	442		YAL031C	627	805	764	230	383	423		YAL031C	144	516	548	355	489	310
										RPL23A	YBL087C	RPL23A	Ribosomal 60S subunit protein L23A					YAL032C	365	323	170	291	448	355		YAL032C	347	448	383	224	327	328		YAL032C	70	226	322	408	467	301
										RPL23B	YER117W	RPL23B	Ribosomal 60S subunit protein L23B					YAL033W	121	126	82	63	82	79		YAL033W	74	89	64	84	84	63		YAL033W	10	45	58	56	55	52
										RPL24A	YGL031C	RPL24A	Ribosomal 60S subunit protein L24A					YAL034C	1327	1389	743	1059	1759	1280		YAL034C	1762	2435	2214	781	1354	1570		YAL034C	453	1386	1607	1248	1517	1277
										RPL24B	YGR148C	RPL24B	Ribosomal 60S subunit protein L24B					YAL034W-A	197	192	118	50	33	51		YAL034W-A	88	98	80	33	24	21		YAL034W-A	6	13	19	16	23	17
										RPL25	YOL127W	RPL25	Ribosomal 60S subunit protein L25					YAL035W	3434	3218	2079	972	949	1084		YAL035W	1657	2038	1977	591	716	692		YAL035W	278	918	961	544	696	651
										RPL26A	YLR344W	RPL26A	Ribosomal 60S subunit protein L26A					YAL036C	345	264	171	188	218	185		YAL036C	183	194	193	135	159	172		YAL036C	40	77	108	159	195	132
										RPL26B	YGR034W	RPL26B	Ribosomal 60S subunit protein L26B					YAL037C-A	15	15	12	17	21	11		YAL037C-A	25	23	20	21	30	27		YAL037C-A	5	22	15	19	18	22
										RPL27A	YHR010W	RPL27A	Ribosomal 60S subunit protein L27A					YAL037C-B	0	0	0	0	0	0		YAL037C-B	0	0	0	0	0	0		YAL037C-B	0	0	0	0	0	1
										RPL27B	YDR471W	RPL27B	Ribosomal 60S subunit protein L27B					YAL037W	172	153	99	106	164	138		YAL037W	162	209	195	36	124	106		YAL037W	39	145	116	59	91	70
										RPL28	YGL103W	RPL28	Ribosomal 60S subunit protein L28					YAL038W	20622	20319	12076	11157	11358	10807		YAL038W	14370	17593	15765	1841	6162	4755		YAL038W	1155	3617	4064	5069	6374	3054
										RPL29	YFR032C-A	RPL29	Ribosomal 60S subunit protein L29					YAL039C	510	395	194	142	130	115		YAL039C	309	405	332	226	128	154		YAL039C	60	172	256	206	259	244
										RPL2A	YFR031C-A	RPL2A	Ribosomal 60S subunit protein L2A					YAL040C	1000	1286	798	790	612	830		YAL040C	1237	1595	1331	98	411	356		YAL040C	236	855	837	168	269	169
										RPL2B	YIL018W	RPL2B	Ribosomal 60S subunit protein L2B					YAL041W	1190	1080	678	500	608	577		YAL041W	667	757	775	196	376	382		YAL041W	123	422	347	260	379	324
										RPL30	YGL030W	RPL30	Ribosomal 60S subunit protein L30					YAL042C-A	0	0	0	2	3	3		YAL042C-A	0	0	0	2	2	5		YAL042C-A	0	1	0	7	8	0
										RPL31A	YDL075W	RPL31A	Ribosomal 60S subunit protein L31A					YAL042W	868	824	473	442	426	470		YAL042W	499	621	489	286	303	305		YAL042W	73	183	196	324	383	221
										RPL31B	YLR406C	RPL31B	Ribosomal 60S subunit protein L31B					YAL043C	1029	973	515	416	587	479		YAL043C	515	723	607	241	436	474		YAL043C	98	264	340	504	575	453
										RPL32	YBL092W	RPL32	Ribosomal 60S subunit protein L32					YAL044C	2385	2329	1370	1845	2460	2121		YAL044C	1589	2020	1429	2785	1926	1938		YAL044C	203	652	790	1331	1393	1167
										RPL33A	YPL143W	RPL33A	Ribosomal 60S subunit protein L33A					YAL044W-A	178	219	106	154	244	155		YAL044W-A	189	260	191	343	253	278		YAL044W-A	18	79	120	229	269	178
										RPL33B	YOR234C	RPL33B	Ribosomal 60S subunit protein L33B					YAL046C	229	187	119	96	110	127		YAL046C	188	236	168	105	117	123		YAL046C	18	61	95	98	107	83
										RPL34A	YER056C-A	RPL34A	Ribosomal 60S subunit protein L34A					YAL047C	497	481	252	210	267	224		YAL047C	315	331	420	133	155	147		YAL047C	42	201	167	120	152	112
										RPL34B	YIL052C	RPL34B	Ribosomal 60S subunit protein L34B					YAL047W-A	0	1	0	2	1	2		YAL047W-A	0	0	1	0	0	0		YAL047W-A	0	0	0	0	0	0
										RPL35A	YDL191W	RPL35A	Ribosomal 60S subunit protein L35A					YAL048C	451	438	244	161	224	213		YAL048C	293	456	389	20	89	96		YAL048C	69	232	247	128	218	101
										RPL35B	YDL136W	RPL35B	Ribosomal 60S subunit protein L35B					YAL049C	700	607	391	631	1008	772		YAL049C	849	932	823	736	899	955		YAL049C	171	668	696	719	729	784
										RPL36A	YMR194W	RPL36A	Ribosomal 60S subunit protein L36A					YAL051W	419	457	259	188	222	232		YAL051W	341	409	407	68	181	187		YAL051W	125	355	298	132	180	208
										RPL36B	YPL249C-A	RPL36B	Ribosomal 60S subunit protein L36B					YAL053W	1621	1562	837	507	525	513		YAL053W	1135	1428	1217	238	464	495		YAL053W	193	514	681	426	478	433
										RPL37A	YLR185W	RPL37A	Ribosomal 60S subunit protein L37A					YAL054C	106	121	68	97	431	140		YAL054C	540	554	582	214	470	1001		YAL054C	421	983	1302	1869	2324	1919
										RPL37B	YDR500C	RPL37B	Ribosomal 60S subunit protein L37B					YAL055W	270	247	116	193	291	185		YAL055W	321	359	298	195	200	210		YAL055W	50	137	170	239	268	221
										RPL38	YLR325C	RPL38	Ribosomal 60S subunit protein L38					YAL056W	1319	1329	745	577	745	751		YAL056W	1123	1473	1345	330	571	613		YAL056W	268	842	998	468	613	491
										RPL39	YJL189W	RPL39	Ribosomal 60S subunit protein L39					YAL058W	434	381	205	279	331	336		YAL058W	272	401	372	117	228	224		YAL058W	63	220	225	194	264	182
										RPL40A	YIL148W	RPL40A	Ubiquitin-ribosomal 60S subunit protein L40A fusion protein					YAL059C-A	0	0	0	0	0	0		YAL059C-A	0	0	0	0	0	0		YAL059C-A	0	0	0	0	0	0
										RPL40B	YKR094C	RPL40B	Ubiquitin-ribosomal 60S subunit protein L40B fusion protein					YAL059W	66	68	39	50	83	79		YAL059W	71	74	74	103	67	94		YAL059W	12	29	48	61	52	56
										RPL41A	YDL184C	RPL41A	Ribosomal 60S subunit protein L41A					YAL060W	1324	1308	783	955	1245	1051		YAL060W	1390	1823	1622	904	929	880		YAL060W	326	1098	1275	744	798	637
										RPL41B	YDL133C-A	RPL41B	Ribosomal 60S subunit protein L41B					YAL061W	3131	2557	1153	3609	5496	4118		YAL061W	4418	5693	4498	4918	4267	4414		YAL061W	910	2435	2957	3708	4073	2496
										RPL42A	YNL162W	RPL42A	Ribosomal 60S subunit protein L42A					YAL062W	177	160	92	71	143	96		YAL062W	193	287	218	126	139	162		YAL062W	67	167	194	149	168	153
										RPL42B	YHR141C	RPL42B	Ribosomal 60S subunit protein L42B					YAR002C-A	1416	1368	866	818	933	901		YAR002C-A	1040	1129	1071	678	724	693		YAR002C-A	125	430	491	469	572	493
										RPL43A	YPR043W	RPL43A	Ribosomal 60S subunit protein L43A					YAR002W	869	823	512	429	536	528		YAR002W	713	841	867	219	508	526		YAR002W	255	901	1071	406	432	549
										RPL43B	YJR094W-A	RPL43B	Ribosomal 60S subunit protein L43B					YAR003W	487	445	284	181	203	204		YAR003W	317	408	368	47	131	165		YAR003W	51	203	225	150	239	142
										RPL4A	YBR031W	RPL4A	Ribosomal 60S subunit protein L4A					YAR007C	959	752	464	341	389	408		YAR007C	437	567	494	136	240	269		YAR007C	70	175	217	264	320	318
										RPL4B	YDR012W	RPL4B	Ribosomal 60S subunit protein L4B					YAR008W	207	198	110	109	129	115		YAR008W	130	145	161	71	114	116		YAR008W	11	46	61	114	136	131
										RPL5	YPL131W	RPL5	Ribosomal 60S subunit protein L5					YAR014C	528	498	324	227	213	227		YAR014C	297	441	375	88	130	140		YAR014C	64	205	218	120	218	163
										RPL6A	YML073C	RPL6A	Ribosomal 60S subunit protein L6A					YAR015W	4314	4010	2451	1686	1372	1741		YAR015W	2271	2957	2369	847	939	787		YAR015W	297	893	1050	573	658	485
										RPL6B	YLR448W	RPL6B	Ribosomal 60S subunit protein L6B					YAR018C	345	357	223	132	152	157		YAR018C	147	182	203	93	103	137		YAR018C	28	103	99	88	128	86
										RPL7A	YGL076C	RPL7A	Ribosomal 60S subunit protein L7A					YAR019C	418	406	276	297	366	344		YAR019C	309	433	404	143	268	241		YAR019C	67	214	209	196	227	189
										RPL7B	YPL198W	RPL7B	Ribosomal 60S subunit protein L7B					YAR035W	188	161	93	15	27	21		YAR035W	50	80	50	39	31	41		YAR035W	10	28	46	50	51	58
										RPL8A	YHL033C	RPL8A	Ribosomal 60S subunit protein L8A					YAR042W	1008	949	542	313	336	362		YAR042W	342	578	517	167	233	244		YAR042W	96	239	290	225	284	210
										RPL8B	YLL045C	RPL8B	Ribosomal 60S subunit protein L8B					YBL001C	1465	1633	1050	1628	2128	1756		YBL001C	1453	1624	1479	1569	1764	1550		YBL001C	147	688	791	920	958	904
										RPL9A	YGL147C	RPL9A	Ribosomal 60S subunit protein L9A					YBL002W	2316	1949	1280	705	871	869		YBL002W	1711	1834	1778	449	749	717		YBL002W	216	801	868	595	737	622
										RPL9B	YNL067W	RPL9B	Ribosomal 60S subunit protein L9B					YBL003C	2893	2371	1502	485	338	433		YBL003C	1431	1636	1365	175	342	336		YBL003C	136	488	505	146	184	177
										RPM2	YML091C	RPM2	Protein subunit of mitochondrial RNase P					YBL004W	1103	1073	688	561	692	651		YBL004W	773	916	820	343	462	465		YBL004W	118	414	428	417	485	355
										RPP0	YLR340W	RPP0	Conserved ribosomal protein P0 of the ribosomal stalk					YBL005W	1746	1869	1046	203	247	254		YBL005W	491	706	737	55	142	175		YBL005W	103	355	308	146	187	155
										RPP1A	YDL081C	RPP1A	Ribosomal stalk protein P1 alpha					YBL006C	149	148	87	107	117	129		YBL006C	94	154	118	115	101	75		YBL006C	14	39	61	75	100	75
										RPP1B	YDL130W	RPP1B	Ribosomal protein P1 beta					YBL006W-A	0	0	0	0	0	0		YBL006W-A	0	0	0	0	0	0		YBL006W-A	0	0	0	0	0	0
										RPP2A	YOL039W	RPP2A	Ribosomal protein P2 alpha					YBL007C	2187	2156	1248	809	876	953		YBL007C	1096	1636	1449	322	757	748		YBL007C	184	563	718	663	764	629
										RPP2B	YDR382W	RPP2B	Ribosomal protein P2 beta					YBL008W	512	482	292	255	267	273		YBL008W	344	488	471	79	191	190		YBL008W	71	244	236	178	252	201
										RPS0A	YGR214W	RPS0A	Ribosomal 40S subunit protein S0A					YBL009W	285	214	135	89	55	99		YBL009W	160	150	150	7	46	22		YBL009W	11	53	28	25	25	28
										RPS0B	YLR048W	RPS0B	Protein component of the small (40S) ribosomal subunit					YBL010C	309	245	157	102	111	113		YBL010C	202	264	211	93	113	100		YBL010C	39	106	140	96	126	105
										RPS10A	YOR293W	RPS10A	Protein component of the small (40S) ribosomal subunit					YBL011W	1650	1481	958	603	644	696		YBL011W	1088	1474	1310	317	387	416		YBL011W	199	631	725	391	516	411
										RPS10B	YMR230W	RPS10B	Protein component of the small (40S) ribosomal subunit					YBL012C	4	0	2	0	1	1		YBL012C	1	0	2	0	1	4		YBL012C	0	2	0	1	0	0
										RPS11A	YDR025W	RPS11A	Protein component of the small (40S) ribosomal subunit					YBL013W	47	29	18	3	4	9		YBL013W	17	27	15	7	5	10		YBL013W	4	9	17	7	10	8
										RPS11B	YBR048W	RPS11B	Protein component of the small (40S) ribosomal subunit					YBL014C	315	257	176	124	107	112		YBL014C	211	293	296	46	63	73		YBL014C	58	188	212	74	96	73
										RPS12	YOR369C	RPS12	Protein component of the small (40S) ribosomal subunit					YBL015W	2312	2159	1350	4110	5786	4883		YBL015W	4084	5572	4810	2216	3185	3459		YBL015W	632	1790	2238	3915	5407	2651
										RPS13	YDR064W	RPS13	Protein component of the small (40S) ribosomal subunit					YBL016W	272	270	121	111	134	100		YBL016W	213	280	249	120	119	119		YBL016W	40	110	148	116	139	135
										RPS14A	YCR031C	RPS14A	Protein component of the small (40S) ribosomal subunit					YBL017C	6517	6399	3941	1467	1690	1822		YBL017C	4413	5327	5165	725	1286	1293		YBL017C	651	1972	2390	1096	1218	1068
										RPS14B	YJL191W	RPS14B	Protein component of the small (40S) ribosomal subunit					YBL018C	87	102	61	141	192	171		YBL018C	94	122	105	116	172	185		YBL018C	20	101	93	146	171	250
										RPS15	YOL040C	RPS15	Protein component of the small (40S) ribosomal subunit					YBL019W	384	352	252	288	260	264		YBL019W	299	368	396	173	276	261		YBL019W	44	179	207	235	206	270
										RPS17A	YML024W	RPS17A	Ribosomal protein 51 (rp51) of the small (40s) subunit					YBL020W	686	721	446	249	356	309		YBL020W	501	537	533	48	186	230		YBL020W	89	308	268	146	164	208
										RPS17B	YDR447C	RPS17B	Ribosomal protein 51 (rp51) of the small (40s) subunit					YBL021C	191	193	87	82	119	116		YBL021C	146	219	156	137	97	111		YBL021C	28	73	98	123	119	90
										RPS18A	YDR450W	RPS18A	Protein component of the small (40S) ribosomal subunit					YBL022C	2704	2631	1533	1139	1252	1307		YBL022C	1794	2418	2221	632	814	936		YBL022C	355	1134	1179	990	1321	1130
										RPS18B	YML026C	RPS18B	Protein component of the small (40S) ribosomal subunit					YBL023C	624	570	341	143	182	193		YBL023C	327	412	365	52	151	132		YBL023C	71	175	178	98	133	81
										RPS19A	YOL121C	RPS19A	Protein component of the small (40S) ribosomal subunit					YBL024W	1008	839	543	282	240	296		YBL024W	379	423	348	115	236	189		YBL024W	45	178	189	107	157	138
										RPS19B	YNL302C	RPS19B	Protein component of the small (40S) ribosomal subunit					YBL025W	156	146	69	58	64	73		YBL025W	76	102	113	36	51	53		YBL025W	21	45	54	44	68	55
										RPS1A	YLR441C	RPS1A	Ribosomal protein of the small (40S) subunit					YBL026W	549	614	360	341	439	338		YBL026W	468	504	475	320	381	393		YBL026W	84	315	313	294	259	359
										RPS1B	YML063W	RPS1B	Ribosomal protein of the small (40S) subunit					YBL027W	5268	4857	2786	1522	1739	1556		YBL027W	2091	2425	2156	1935	1433	1404		YBL027W	235	880	976	1200	1441	1057
										RPS20	YHL015W	RPS20	Protein component of the small (40S) ribosomal subunit					YBL028C	155	141	95	122	103	81		YBL028C	74	86	85	161	96	78		YBL028C	10	35	46	63	75	44
										RPS21A	YKR057W	RPS21A	Protein component of the small (40S) ribosomal subunit					YBL029C-A	270	296	179	431	852	501		YBL029C-A	627	732	581	654	886	960		YBL029C-A	137	470	668	829	872	837
										RPS21B	YJL136C	RPS21B	Protein component of the small (40S) ribosomal subunit					YBL029W	1412	1578	1013	903	1325	1244		YBL029W	2017	2223	2095	718	1000	1147		YBL029W	230	973	1009	746	927	768
										RPS22A	YJL190C	RPS22A	Protein component of the small (40S) ribosomal subunit					YBL030C	2016	1632	876	1097	1398	1100		YBL030C	1822	2158	1842	685	1016	1268		YBL030C	363	999	1130	1324	1709	1175
										RPS22B	YLR367W	RPS22B	Protein component of the small (40S) ribosomal subunit					YBL031W	288	247	144	58	30	64		YBL031W	142	196	166	20	31	24		YBL031W	12	22	34	16	18	8
										RPS24A	YER074W	RPS24A	Protein component of the small (40S) ribosomal subunit					YBL032W	874	805	466	281	318	301		YBL032W	548	751	626	203	291	244		YBL032W	86	278	306	285	309	296
										RPS24B	YIL069C	RPS24B	Protein component of the small (40S) ribosomal subunit					YBL033C	652	587	351	532	748	655		YBL033C	645	733	566	820	689	870		YBL033C	148	411	498	939	991	1047
										RPS25A	YGR027C	RPS25A	Protein component of the small (40S) ribosomal subunit					YBL034C	373	363	208	124	121	140		YBL034C	241	246	243	40	97	122		YBL034C	42	135	112	54	76	67
										RPS25B	YLR333C	RPS25B	Protein component of the small (40S) ribosomal subunit					YBL035C	669	561	358	345	506	400		YBL035C	410	550	490	250	358	389		YBL035C	81	269	300	352	426	341
										RPS26A	YGL189C	RPS26A	Protein component of the small (40S) ribosomal subunit					YBL036C	847	791	486	583	787	625		YBL036C	675	848	741	581	659	610		YBL036C	113	404	363	352	478	513
										RPS26B	YER131W	RPS26B	Protein component of the small (40S) ribosomal subunit					YBL037W	1012	964	635	335	349	407		YBL037W	637	823	715	143	299	300		YBL037W	111	372	361	177	184	193
										RPS27A	YKL156W	RPS27A	Protein component of the small (40S) ribosomal subunit					YBL038W	1334	1300	792	499	575	492		YBL038W	1131	1416	1227	342	441	445		YBL038W	149	512	631	375	505	419
										RPS27B	YHR021C	RPS27B	Protein component of the small (40S) ribosomal subunit					YBL039C	472	375	247	208	193	246		YBL039C	257	306	282	114	198	193		YBL039C	40	164	156	154	202	201
										RPS28A	YOR167C	RPS28A	Protein component of the small (40S) ribosomal subunit					YBL039C-A	0	0	0	0	0	0		YBL039C-A	0	0	0	0	0	0		YBL039C-A	0	0	0	0	0	0
										RPS28B	YLR264W	RPS28B	Protein component of the small (40S) ribosomal subunit					YBL039W-B	32	40	20	99	169	112		YBL039W-B	188	176	211	108	201	197		YBL039W-B	31	185	194	170	177	184
										RPS29A	YLR388W	RPS29A	Protein component of the small (40S) ribosomal subunit					YBL040C	581	623	352	661	729	707		YBL040C	468	500	506	251	580	526		YBL040C	80	286	244	272	308	412
										RPS29B	YDL061C	RPS29B	Protein component of the small (40S) ribosomal subunit					YBL041W	1819	1783	963	1244	1494	1392		YBL041W	1510	1696	1421	1404	1356	1328		YBL041W	209	727	835	1236	1301	1342
										RPS3	YNL178W	RPS3	Protein component of the small (40S) ribosomal subunit					YBL042C	143	123	48	11	11	9		YBL042C	71	82	95	3	11	11		YBL042C	12	32	46	6	16	5
										RPS30A	YLR287C-A	RPS30A	Protein component of the small (40S) ribosomal subunit					YBL043W	285	145	75	763	117	276		YBL043W	238	187	157	567	133	125		YBL043W	67	214	220	149	202	142
										RPS30B	YOR182C	RPS30B	Protein component of the small (40S) ribosomal subunit					YBL044W	0	0	1	6	9	6		YBL044W	1	1	1	9	8	5		YBL044W	0	1	0	3	3	4
										RPS31	YLR167W	RPS31	Fusion protein cleaved to yield ribosomal protein S31 and ubiquitin					YBL045C	1651	1423	671	1212	1656	1234		YBL045C	1607	2152	1962	660	1018	1086		YBL045C	518	1573	1620	935	1204	689
										RPS4A	YJR145C	RPS4A	Protein component of the small (40S) ribosomal subunit					YBL046W	289	271	173	108	153	135		YBL046W	191	193	192	112	112	100		YBL046W	28	64	97	89	113	80
										RPS4B	YHR203C	RPS4B	Protein component of the small (40S) ribosomal subunit					YBL047C	2675	2578	1438	1077	1132	1311		YBL047C	1601	2112	1882	364	806	741		YBL047C	263	794	873	671	728	529
										RPS6A	YPL090C	RPS6A	Protein component of the small (40S) ribosomal subunit					YBL048W	48	56	38	149	335	382		YBL048W	289	132	165	126	228	323		YBL048W	48	173	109	168	139	265
										RPS6B	YBR181C	RPS6B	Protein component of the small (40S) ribosomal subunit					YBL049W	527	621	350	722	1585	870		YBL049W	1550	1799	1683	327	1080	1282		YBL049W	388	1286	1472	849	1149	984
										RPS7A	YOR096W	RPS7A	Protein component of the small (40S) ribosomal subunit					YBL050W	1487	1583	914	1099	1622	1261		YBL050W	1579	1818	1663	836	1166	1266		YBL050W	270	954	1049	1001	1180	1060
										RPS7B	YNL096C	RPS7B	Protein component of the small (40S) ribosomal subunit					YBL051C	1559	1534	983	742	891	934		YBL051C	946	1325	1215	86	519	548		YBL051C	162	544	572	383	603	428
										RPS8A	YBL072C	RPS8A	Protein component of the small (40S) ribosomal subunit					YBL052C	907	860	538	251	299	326		YBL052C	498	651	636	176	234	234		YBL052C	85	279	303	249	288	214
										RPS8B	YER102W	RPS8B	Protein component of the small (40S) ribosomal subunit					YBL054W	161	156	112	105	119	143		YBL054W	114	145	141	56	88	127		YBL054W	33	104	100	124	150	137
										RPS9A	YPL081W	RPS9A	Protein component of the small (40S) ribosomal subunit					YBL055C	308	228	154	368	531	404		YBL055C	327	415	385	276	422	442		YBL055C	89	314	297	459	547	453
										SLH1	YGR271W	SLH1	Subunit of ribosome-associated quality control trigger complex (RQT)					YBL056W	1703	1581	1000	548	699	608		YBL056W	1032	1108	1212	158	344	409		YBL056W	166	542	485	278	456	314
										SSA1	YAL005C	SSA1	ATPase involved in protein folding and NLS-directed nuclear transport					YBL057C	254	254	169	192	241	256		YBL057C	165	201	167	183	220	173		YBL057C	24	82	98	143	177	144
										SSB1	YDL229W	SSB1	Cytoplasmic ATPase that is a ribosome-associated molecular chaperone					YBL058W	1709	1653	965	967	1167	1023		YBL058W	1487	1875	1579	714	782	877		YBL058W	299	1025	1228	907	1171	838
										SSB2	YNL209W	SSB2	Cytoplasmic ATPase that is a ribosome-associated molecular chaperone					YBL059C-A	438	449	319	278	483	284		YBL059C-A	455	547	558	300	426	472		YBL059C-A	66	342	362	338	425	500
										SSZ1	YHR064C	SSZ1	Hsp70 protein that interacts with Zuo1p (a DnaJ homolog)					YBL059W	148	168	104	100	147	110		YBL059W	150	185	147	91	110	138		YBL059W	30	106	125	107	145	123
										SUI1	YNL244C	SUI1	Translation initiation factor eIF1					YBL060W	393	378	239	181	229	234		YBL060W	245	332	319	86	172	176		YBL060W	50	205	207	183	242	155
										SUI2	YJR007W	SUI2	Alpha subunit of the translation initiation factor eIF2					YBL061C	496	551	314	191	193	207		YBL061C	231	374	320	46	127	137		YBL061C	50	135	135	115	151	89
										SUI3	YPL237W	SUI3	Beta subunit of the translation initiation factor eIF2					YBL062W	0	0	0	0	0	0		YBL062W	0	0	0	0	0	0		YBL062W	0	0	0	0	0	0
										SUP16	YNCP0012W	SUP16	Serine tRNA (tRNA-Ser)					YBL063W	259	229	177	74	66	94		YBL063W	158	205	189	48	53	66		YBL063W	19	67	77	64	75	81
										SUP17	YNCI0006W	SUP17	Serine tRNA (tRNA-Ser)					YBL064C	3204	3236	1862	1698	2807	1913		YBL064C	3679	4259	3743	2468	2474	2684		YBL064C	548	1766	2163	2329	2387	2077
										SUP19	YNCE0015C	SUP19	Serine tRNA (tRNA-Ser)					YBL065W	2	0	1	2	3	2		YBL065W	3	5	2	12	16	12		YBL065W	0	0	3	3	4	3
										SUP45	YBR143C	SUP45	Polypeptide release factor (eRF1) in translation termination					YBL066C	310	318	176	99	139	133		YBL066C	214	252	270	39	103	128		YBL066C	74	274	302	117	164	129
										TAE1	YBR261C	TAE1	AdoMet-dependent proline methyltransferase					YBL067C	574	542	331	184	209	227		YBL067C	306	367	380	53	131	127		YBL067C	67	272	228	133	132	118
										TIF1	YKR059W	TIF1	Translation initiation factor eIF4A					YBL068W	215	194	153	193	246	205		YBL068W	196	167	181	72	189	171		YBL068W	28	94	95	105	119	117
										TIF11	YMR260C	TIF11	Translation initiation factor eIF1A					YBL068W-A	0	0	0	0	0	0		YBL068W-A	0	0	0	0	0	0		YBL068W-A	0	0	0	0	0	0
										TIF3	YPR163C	TIF3	Translation initiation factor eIF-4B					YBL069W	185	201	118	102	113	93		YBL069W	108	160	143	51	76	75		YBL069W	16	77	81	72	88	56
										TIF34	YMR146C	TIF34	eIF3i subunit of the eukaryotic translation initiation factor 3 (eIF3)					YBL070C	2	2	0	0	2	1		YBL070C	1	3	3	0	0	1		YBL070C	1	1	1	2	0	0
										TIF35	YDR429C	TIF35	eIF3g subunit of the eukaryotic translation initiation factor 3 (eIF3)					YBL071W-A	316	271	152	269	369	254		YBL071W-A	241	336	265	331	268	322		YBL071W-A	48	159	205	331	400	356
										TIF5	YPR041W	TIF5	Translation initiation factor eIF5					YBL072C	10126	9360	5333	2666	2509	2756		YBL072C	3758	4431	3848	1737	2436	2122		YBL072C	361	1200	1403	1352	1585	1342
										TMA19	YKL056C	TMA19	Protein that associates with ribosomes					YBL073W	0	0	0	0	0	0		YBL073W	0	0	0	0	0	0		YBL073W	0	0	0	0	0	0
										TMA20	YER007C-A	TMA20	Protein of unknown function that associates with ribosomes					YBL074C	97	115	66	27	42	38		YBL074C	77	105	111	3	14	13		YBL074C	20	49	56	7	28	9
										TMA22	YJR014W	TMA22	Protein of unknown function					YBL075C	415	408	221	204	727	272		YBL075C	876	798	979	635	689	1417		YBL075C	1280	3756	4733	2141	2157	1696
										TMA46	YOR091W	TMA46	Protein of unknown function that associates with translating ribosomes					YBL076C	2760	2604	1534	450	327	477		YBL076C	711	1007	949	75	174	154		YBL076C	125	374	382	132	247	128
										TMA64	YDR117C	TMA64	Protein of unknown function that associates with ribosomes					YBL077W	0	0	1	0	2	1		YBL077W	0	0	0	0	0	0		YBL077W	0	0	0	0	1	0
										TMA7	YLR262C-A	TMA7	Protein of unknown that associates with ribosomes					YBL078C	747	741	484	751	1093	863		YBL078C	1081	1190	1206	538	714	866		YBL078C	201	821	963	779	996	777
										TRM7	YBR061C	TRM7	2'-O-ribose methyltransferase					YBL079W	1249	1088	710	441	500	649		YBL079W	699	735	788	86	329	303		YBL079W	156	482	411	209	249	250
																		YBL080C	681	730	380	237	254	273		YBL080C	479	634	568	129	169	209		YBL080C	77	256	287	176	229	157
																		YBL081W	307	268	158	62	56	64		YBL081W	96	126	99	18	42	25		YBL081W	9	26	42	32	22	17
																		YBL082C	749	687	326	303	352	310		YBL082C	385	553	433	182	283	274		YBL082C	64	177	237	263	320	226
																		YBL084C	214	228	158	125	114	128		YBL084C	146	159	158	28	85	88		YBL084C	22	91	79	68	85	75
																		YBL085W	979	1032	549	364	421	384		YBL085W	442	675	604	110	203	235		YBL085W	117	313	354	211	322	187
																		YBL086C	462	436	223	103	131	96		YBL086C	208	339	274	80	95	108		YBL086C	86	238	282	98	134	114
																		YBL087C	2675	2473	1481	576	417	532		YBL087C	851	1038	861	398	396	320		YBL087C	96	313	380	202	283	171
																		YBL088C	638	563	354	154	208	229		YBL088C	302	369	381	70	171	174		YBL088C	61	249	185	137	152	173
																		YBL089W	344	353	227	207	256	219		YBL089W	223	281	242	74	235	218		YBL089W	25	107	130	130	119	164
																		YBL090W	974	983	651	423	533	432		YBL090W	751	913	862	325	330	361		YBL090W	75	287	316	264	333	255
																		YBL091C	2182	2028	1092	824	824	902		YBL091C	1168	1466	1300	589	635	521		YBL091C	134	402	510	604	763	511
																		YBL091C-A	645	621	400	423	587	453		YBL091C-A	574	625	587	520	542	561		YBL091C-A	99	319	346	368	412	362
																		YBL092W	7316	6902	4217	2375	2998	2468		YBL092W	3190	3795	3434	2870	3082	2936		YBL092W	327	1391	1487	1636	1912	1963
																		YBL093C	514	441	297	455	470	460		YBL093C	399	467	371	630	465	473		YBL093C	65	208	258	413	534	429
																		YBL095W	534	446	224	623	323	337		YBL095W	486	498	403	677	405	363		YBL095W	104	299	369	364	374	342
																		YBL097W	231	204	137	69	45	60		YBL097W	92	154	181	4	25	19		YBL097W	20	57	62	25	52	17
																		YBL098W	1857	1486	852	1063	1030	1137		YBL098W	1310	1426	1205	365	598	555		YBL098W	243	701	650	423	521	368
																		YBL099W	3322	3147	1961	3172	4186	3800		YBL099W	3835	4896	4188	1420	3248	3351		YBL099W	560	2026	2189	2635	3145	2664
																		YBL100C	43	47	32	35	46	45		YBL100C	48	50	63	2	9	8		YBL100C	13	33	26	11	8	7
																		YBL101C	1191	1145	723	477	614	584		YBL101C	729	1101	992	249	490	570		YBL101C	181	576	646	441	539	544
																		YBL102W	682	788	473	336	363	340		YBL102W	415	522	454	195	344	300		YBL102W	72	234	228	207	207	167
																		YBL103C	694	764	434	180	195	224		YBL103C	281	446	442	51	97	114		YBL103C	64	237	238	102	155	97
																		YBL104C	754	800	461	354	397	386		YBL104C	391	577	533	142	305	269		YBL104C	88	287	313	216	280	253
																		YBL105C	1284	1234	756	527	812	743		YBL105C	895	1235	1112	268	599	677		YBL105C	264	847	852	595	689	695
																		YBL106C	1134	1022	712	803	996	1063		YBL106C	639	833	766	649	847	860		YBL106C	123	386	381	706	755	597
																		YBL107C	838	868	549	370	474	411		YBL107C	563	660	703	217	381	449		YBL107C	82	401	403	306	366	396
																		YBR001C	602	612	365	658	802	777		YBR001C	749	966	846	551	614	622		YBR001C	156	482	545	600	625	527
																		YBR002C	575	609	354	279	280	335		YBR002C	395	455	451	149	194	160		YBR002C	78	274	268	183	301	147
																		YBR003W	2732	2595	1615	1798	2629	1973		YBR003W	3501	4512	4306	1352	2307	2520		YBR003W	685	2418	2702	1748	2012	2104
																		YBR004C	798	935	537	392	673	569		YBR004C	666	755	846	102	514	611		YBR004C	284	932	780	373	391	620
																		YBR005W	479	529	295	329	518	405		YBR005W	352	500	429	324	467	543		YBR005W	126	399	431	519	632	477
																		YBR006W	1192	1276	735	1513	1509	1672		YBR006W	1998	2427	1896	645	1062	992		YBR006W	180	691	683	738	758	683
																		YBR007C	538	488	326	179	239	233		YBR007C	349	447	457	95	157	147		YBR007C	37	151	148	133	155	100
																		YBR008C	948	983	529	379	645	516		YBR008C	959	1173	987	245	633	826		YBR008C	308	954	988	605	634	819
																		YBR009C	4176	3677	2259	872	1080	875		YBR009C	2430	2741	2503	652	918	1000		YBR009C	261	946	1045	699	731	743
																		YBR010W	8034	6980	4152	4186	6216	4678		YBR010W	8047	9727	8425	3058	5166	5284		YBR010W	1147	4059	4758	4708	5117	4241
																		YBR011C	9351	8300	5033	3569	3919	3403		YBR011C	4911	6085	5474	2441	2919	2677		YBR011C	507	1604	1997	2090	2113	1809
																		YBR014C	867	788	537	485	592	517		YBR014C	629	708	660	298	423	406		YBR014C	50	192	262	243	285	205
																		YBR015C	1454	1290	767	397	432	522		YBR015C	861	1071	998	141	440	406		YBR015C	135	428	538	292	357	353
																		YBR016W	354	338	174	142	148	109		YBR016W	264	311	285	93	114	136		YBR016W	61	156	175	151	165	205
																		YBR017C	1034	1005	593	481	408	503		YBR017C	587	743	664	233	297	284		YBR017C	113	282	304	201	271	203
																		YBR018C	737	673	487	531	779	639		YBR018C	537	684	644	422	474	626		YBR018C	205	677	589	607	685	604
																		YBR019C	1731	1783	1212	2794	5926	3614		YBR019C	3421	4084	4044	2434	4551	5939		YBR019C	1829	5455	6056	6340	6499	6127
																		YBR020W	950	1002	548	768	1445	1008		YBR020W	1138	1483	1285	460	1220	1573		YBR020W	314	1082	1212	1320	1541	1744
																		YBR021W	561	565	315	262	192	261		YBR021W	328	414	441	70	159	149		YBR021W	68	237	215	106	108	107
																		YBR022W	163	182	111	172	207	209		YBR022W	222	246	236	86	189	140		YBR022W	25	130	127	111	135	125
																		YBR023C	1179	1017	652	418	434	484		YBR023C	579	686	657	160	316	338		YBR023C	94	275	292	231	322	299
																		YBR024W	3329	3562	2111	1245	1587	1467		YBR024W	3583	4580	4251	1042	1232	1294		YBR024W	529	1722	1954	1200	1425	1233
																		YBR025C	6120	5560	3369	2347	2578	2587		YBR025C	2420	2629	2469	1455	2043	1891		YBR025C	391	1412	1421	1475	1693	1613
																		YBR026C	695	765	438	764	1539	1015		YBR026C	1259	1512	1437	552	1108	1293		YBR026C	395	1421	1637	1242	1457	1109
																		YBR028C	694	687	421	199	189	222		YBR028C	475	609	571	74	150	122		YBR028C	91	351	333	121	215	132
																		YBR029C	509	398	292	223	222	245		YBR029C	273	324	297	52	168	205		YBR029C	42	180	186	162	198	226
																		YBR030W	530	497	271	191	241	217		YBR030W	258	289	283	79	180	189		YBR030W	56	169	154	166	207	164
																		YBR032W	9	10	9	10	15	14		YBR032W	25	10	14	39	26	29		YBR032W	1	15	9	16	15	22
																		YBR033W	906	856	579	608	749	691		YBR033W	849	1037	1079	375	599	631		YBR033W	152	511	464	514	499	477
																		YBR034C	850	683	451	393	195	233		YBR034C	359	381	393	88	148	111		YBR034C	51	164	197	83	151	87
																		YBR035C	1095	1086	563	649	819	694		YBR035C	710	883	774	713	701	569		YBR035C	69	292	353	481	529	367
																		YBR036C	2011	1827	1006	1129	1342	1190		YBR036C	1724	2014	1843	491	959	1038		YBR036C	411	1184	1386	915	1127	931
																		YBR037C	1539	1619	858	906	1202	1007		YBR037C	1896	2492	2034	938	883	930		YBR037C	348	1036	1300	1048	1226	847
																		YBR038W	902	883	491	244	276	320		YBR038W	444	618	582	53	233	189		YBR038W	92	346	310	154	150	137
																		YBR039W	1506	1361	869	1884	2930	2271		YBR039W	1973	2383	2175	855	2077	2053		YBR039W	382	1280	1243	1773	2151	1744
																		YBR040W	19	11	10	6	3	8		YBR040W	38	35	33	1	5	10		YBR040W	10	28	14	5	3	6
																		YBR041W	1389	1275	753	448	416	494		YBR041W	840	1004	977	135	230	223		YBR041W	71	272	290	132	187	104
																		YBR042C	1276	1335	853	560	542	560		YBR042C	947	1053	1038	265	436	302		YBR042C	99	235	298	235	249	204
																		YBR043C	1420	1450	919	693	1015	927		YBR043C	1245	1590	1454	379	779	794		YBR043C	227	732	806	678	744	626
																		YBR044C	913	916	560	667	907	770		YBR044C	747	988	912	511	786	779		YBR044C	178	651	649	588	638	639
																		YBR045C	476	510	332	189	336	294		YBR045C	462	539	574	108	249	186		YBR045C	114	363	313	117	129	72
																		YBR046C	578	576	413	528	578	549		YBR046C	542	703	653	73	283	277		YBR046C	102	366	323	166	243	207
																		YBR047W	259	233	167	228	320	257		YBR047W	230	253	246	77	211	172		YBR047W	22	167	103	78	83	110
																		YBR048W	4469	4094	2417	1089	1119	1199		YBR048W	1490	1733	1584	493	979	967		YBR048W	176	533	589	643	747	646
																		YBR049C	793	762	488	215	175	227		YBR049C	348	542	463	53	92	120		YBR049C	76	192	214	127	172	116
																		YBR050C	89	81	37	50	78	52		YBR050C	81	127	97	40	74	65		YBR050C	38	91	73	60	64	63
																		YBR051W	0	0	0	0	0	0		YBR051W	0	0	0	0	0	0		YBR051W	0	0	0	0	0	0
																		YBR052C	2191	2130	1125	1247	1401	1303		YBR052C	2124	2503	2173	1277	965	875		YBR052C	275	913	1129	756	845	548
																		YBR053C	1401	1368	764	1212	1589	1351		YBR053C	1768	2269	1880	798	1078	1044		YBR053C	330	985	1180	930	1088	758
																		YBR054W	7271	8580	4860	6747	11679	8665		YBR054W	13361	14581	13448	2297	7323	7430		YBR054W	3544	11269	11407	4477	5660	3910
																		YBR055C	600	618	361	353	421	459		YBR055C	399	515	498	137	267	255		YBR055C	70	323	261	237	316	264
																		YBR056C-B	0	0	0	0	0	0		YBR056C-B	0	0	0	0	0	0		YBR056C-B	0	0	0	0	0	0
																		YBR056W	1203	1212	712	1324	1773	1464		YBR056W	1840	2206	2012	1084	1288	1318		YBR056W	362	1221	1400	1038	1315	1009
																		YBR056W-A	27	23	10	16	13	9		YBR056W-A	20	13	17	12	18	21		YBR056W-A	10	24	17	15	17	28
																		YBR057C	366	381	221	322	378	317		YBR057C	293	319	334	200	283	278		YBR057C	42	188	178	174	226	226
																		YBR058C	1019	999	610	601	763	744		YBR058C	638	841	735	382	631	648		YBR058C	112	360	408	451	526	531
																		YBR058C-A	640	607	394	577	709	713		YBR058C-A	515	448	453	506	628	539		YBR058C-A	47	199	154	335	390	305
																		YBR059C	2373	2542	1517	978	839	1042		YBR059C	1778	2275	2039	382	584	595		YBR059C	323	1094	1179	555	693	454
																		YBR060C	223	221	144	71	102	104		YBR060C	108	152	132	34	69	59		YBR060C	18	59	61	42	59	39
																		YBR061C	393	387	227	259	264	265		YBR061C	292	379	344	138	256	218		YBR061C	32	149	169	165	185	144
																		YBR062C	479	525	288	502	681	547		YBR062C	511	570	510	402	564	581		YBR062C	51	209	219	370	372	364
																		YBR063C	726	831	460	350	707	513		YBR063C	836	914	924	332	577	635		YBR063C	237	752	754	482	484	538
																		YBR065C	346	356	239	138	207	169		YBR065C	268	438	449	15	73	76		YBR065C	95	317	287	155	195	102
																		YBR066C	660	536	366	2052	3704	2712		YBR066C	1049	1225	1240	2259	2770	3067		YBR066C	192	712	815	2430	2969	2441
																		YBR067C	13375	13426	7862	15141	24246	16619		YBR067C	22436	25853	23532	7664	21176	23207		YBR067C	5352	18253	18998	16772	19521	20371
																		YBR068C	707	717	427	627	831	733		YBR068C	966	1227	1200	322	698	569		YBR068C	213	739	696	488	579	451
																		YBR069C	543	507	326	196	275	240		YBR069C	282	411	393	85	243	249		YBR069C	104	295	420	330	380	354
																		YBR070C	103	107	70	104	80	100		YBR070C	66	87	72	72	62	81		YBR070C	3	32	33	71	94	69
																		YBR071W	296	284	212	219	263	238		YBR071W	221	316	292	64	184	210		YBR071W	14	77	77	152	160	140
																		YBR072W	577	632	393	53700	118446	68583		YBR072W	49505	54630	47957	100015	94822	113709		YBR072W	13241	48948	57416	107969	120139	106015
																		YBR074W	1006	973	583	412	471	500		YBR074W	629	676	679	156	345	269		YBR074W	80	314	264	252	271	220
																		YBR076W	18	8	10	12	17	32		YBR076W	16	17	8	4	5	4		YBR076W	2	7	9	2	8	7
																		YBR077C	736	728	379	385	309	402		YBR077C	325	456	415	173	243	170		YBR077C	38	93	117	145	162	134
																		YBR078W	6509	5587	3378	2168	2575	2576		YBR078W	4427	5174	4791	654	2095	1923		YBR078W	422	1485	1568	1489	1523	1324
																		YBR079C	2832	2524	1602	708	527	749		YBR079C	1069	1309	1310	334	333	303		YBR079C	150	506	510	260	364	234
																		YBR080C	1793	1756	1091	899	1109	1079		YBR080C	1211	1401	1419	364	810	700		YBR080C	189	596	615	456	625	548
																		YBR081C	669	580	367	180	182	194		YBR081C	282	392	386	69	131	140		YBR081C	66	217	241	112	166	80
																		YBR082C	2684	2640	1558	1899	1791	2116		YBR082C	1778	2070	1815	1217	1455	1315		YBR082C	215	793	937	1049	1245	1399
																		YBR083W	358	393	247	231	265	270		YBR083W	198	246	250	99	190	208		YBR083W	38	161	140	167	180	192
																		YBR084C-A	6491	6229	3891	2589	3414	2788		YBR084C-A	3541	4062	3995	4235	2998	3090		YBR084C-A	509	1827	2165	2487	2631	2377
																		YBR084W	972	885	585	273	362	381		YBR084W	509	675	658	224	303	249		YBR084W	57	182	217	148	200	137
																		YBR085C-A	1307	1258	756	1980	3166	2391		YBR085C-A	2120	2529	2555	1066	2823	3551		YBR085C-A	631	2230	2512	2684	3523	4122
																		YBR085W	134	160	105	103	68	113		YBR085W	66	85	73	25	36	22		YBR085W	7	18	28	16	22	15
																		YBR086C	1582	1526	948	508	590	634		YBR086C	1001	1159	1103	251	407	375		YBR086C	125	377	409	333	314	311
																		YBR087W	462	464	249	242	273	261		YBR087W	429	573	475	130	215	206		YBR087W	132	445	526	129	189	136
																		YBR088C	14	17	8	9	27	30		YBR088C	8	5	14	6	16	14		YBR088C	1	4	2	7	7	17
																		YBR089C-A	923	951	551	828	1021	837		YBR089C-A	795	937	713	902	868	961		YBR089C-A	208	652	827	1060	1094	1322
																		YBR089W	0	0	0	0	0	0		YBR089W	0	0	0	0	0	0		YBR089W	0	0	0	0	0	0
																		YBR091C	285	370	184	153	187	196		YBR091C	301	350	243	307	170	195		YBR091C	30	98	102	171	197	201
																		YBR092C	2092	1866	1217	748	478	874		YBR092C	954	1202	1006	197	355	126		YBR092C	59	196	176	39	59	32
																		YBR093C	284	272	149	201	194	213		YBR093C	150	172	169	97	159	123		YBR093C	30	109	120	96	106	80
																		YBR094W	720	654	419	408	395	440		YBR094W	517	649	620	101	270	270		YBR094W	157	404	454	166	233	172
																		YBR095C	610	584	334	313	270	282		YBR095C	365	437	413	176	177	177		YBR095C	70	264	266	144	228	113
																		YBR096W	380	335	211	360	377	378		YBR096W	230	196	179	200	295	228		YBR096W	48	145	130	65	81	73
																		YBR097W	667	580	395	285	346	367		YBR097W	420	491	449	79	288	295		YBR097W	95	256	247	182	186	240
																		YBR098W	370	410	267	170	185	234		YBR098W	232	320	325	35	106	127		YBR098W	48	152	171	89	152	82
																		YBR099C	0	0	0	0	0	0		YBR099C	0	0	0	0	0	0		YBR099C	0	0	0	0	0	0
																		YBR101C	653	550	364	350	462	422		YBR101C	380	376	440	120	329	351		YBR101C	70	258	241	257	360	431
																		YBR102C	651	656	405	332	377	379		YBR102C	375	547	510	171	252	257		YBR102C	75	306	310	158	234	218
																		YBR103C-A	0	0	0	0	1	1		YBR103C-A	0	1	0	1	0	2		YBR103C-A	0	0	0	0	3	0
																		YBR103W	490	444	254	189	224	199		YBR103W	271	343	338	100	139	145		YBR103W	64	163	197	124	157	118
																		YBR104W	696	724	426	208	169	207		YBR104W	329	341	331	96	146	107		YBR104W	45	169	180	92	82	69
																		YBR105C	1189	1089	625	653	417	562		YBR105C	1015	1141	898	415	322	306		YBR105C	182	607	715	461	500	453
																		YBR106W	2735	2574	1619	1274	1186	1191		YBR106W	1349	1591	1380	1265	1009	1106		YBR106W	174	465	683	1040	1177	1123
																		YBR107C	254	227	109	44	24	34		YBR107C	100	140	107	6	34	24		YBR107C	23	72	72	24	34	17
																		YBR108W	1053	954	546	320	317	324		YBR108W	528	781	736	183	220	224		YBR108W	109	385	449	279	313	244
																		YBR109C	3275	2904	1800	2218	2307	2343		YBR109C	1840	2044	2118	1053	1720	1437		YBR109C	203	700	688	1063	1250	1101
																		YBR110W	1265	1110	814	465	501	535		YBR110W	839	901	975	225	419	354		YBR110W	160	515	454	256	320	348
																		YBR111C	1668	1803	1006	1494	2167	1795		YBR111C	2248	2709	2396	1136	1743	1570		YBR111C	330	1175	1344	1254	1505	1152
																		YBR111W-A	577	629	348	500	725	570		YBR111W-A	654	737	755	449	579	572		YBR111W-A	99	477	429	425	483	478
																		YBR112C	1130	1066	605	404	259	400		YBR112C	688	879	793	169	182	161		YBR112C	119	302	341	164	195	87
																		YBR113W	5	3	1	2	0	2		YBR113W	4	3	3	0	0	0		YBR113W	1	0	0	0	0	0
																		YBR114W	1110	951	625	674	1020	744		YBR114W	1354	1659	1680	405	640	740		YBR114W	372	1194	1304	577	666	463
																		YBR115C	3591	3296	1982	720	611	774		YBR115C	1015	1384	1172	324	396	364		YBR115C	139	442	487	291	360	314
																		YBR117C	3734	3889	2304	7496	11201	8857		YBR117C	12159	13877	12542	4856	8378	8496		YBR117C	2112	6184	7445	6708	7171	4440
																		YBR118W	40432	36412	22552	21587	25336	22642		YBR118W	27461	29308	28402	12143	18948	20140		YBR118W	4806	15929	16603	23080	24129	21331
																		YBR119W	347	362	235	216	277	250		YBR119W	205	285	232	123	214	209		YBR119W	25	127	115	133	167	170
																		YBR120C	950	938	575	411	681	469		YBR120C	832	1007	1016	414	442	516		YBR120C	143	587	646	377	549	519
																		YBR121C	2938	2651	1714	1255	1155	1400		YBR121C	1469	1734	1732	501	883	727		YBR121C	159	586	555	423	599	449
																		YBR121C-A	0	0	0	0	0	0		YBR121C-A	0	0	0	0	0	0		YBR121C-A	0	0	0	0	0	0
																		YBR122C	1536	1480	941	557	640	601		YBR122C	1024	1265	1154	517	624	581		YBR122C	122	463	547	500	601	553
																		YBR123C	561	555	367	279	394	322		YBR123C	468	615	531	178	209	214		YBR123C	116	347	440	206	290	216
																		YBR124W	0	0	0	0	0	0		YBR124W	0	0	0	0	0	0		YBR124W	0	0	0	0	0	0
																		YBR125C	503	512	328	246	318	290		YBR125C	389	453	421	105	172	210		YBR125C	73	315	305	197	260	200
																		YBR126C	7560	7107	3941	5940	8487	6524		YBR126C	8583	10472	8698	4960	6642	7186		YBR126C	1407	3882	5032	5465	5677	4767
																		YBR126W-A	951	961	599	748	901	845		YBR126W-A	856	1074	941	1397	1119	1021		YBR126W-A	108	393	533	848	839	880
																		YBR127C	15597	15121	8646	5228	5521	5842		YBR127C	8989	11348	9909	3842	3816	3249		YBR127C	1201	3662	4306	2647	3098	1877
																		YBR128C	176	184	96	156	187	141		YBR128C	143	194	173	101	156	149		YBR128C	31	120	149	126	142	132
																		YBR129C	365	421	226	223	289	235		YBR129C	267	309	373	75	213	168		YBR129C	49	186	202	126	156	126
																		YBR130C	1091	1093	639	248	185	293		YBR130C	470	535	490	143	158	135		YBR130C	34	185	150	101	116	110
																		YBR131W	281	259	180	158	105	156		YBR131W	130	139	160	36	68	68		YBR131W	21	84	44	62	90	34
																		YBR132C	783	767	430	585	735	757		YBR132C	1045	1179	1067	86	380	414		YBR132C	161	594	536	305	489	369
																		YBR133C	969	865	484	235	240	292		YBR133C	400	504	451	139	195	186		YBR133C	57	171	203	128	162	102
																		YBR134W	0	2	0	2	1	1		YBR134W	1	0	2	3	0	0		YBR134W	0	0	0	0	3	0
																		YBR135W	402	384	211	230	261	245		YBR135W	272	344	276	132	262	246		YBR135W	41	127	153	246	277	235
																		YBR136W	429	403	280	176	274	257		YBR136W	325	352	351	107	233	299		YBR136W	72	240	237	180	170	233
																		YBR137W	802	854	493	850	798	880		YBR137W	462	570	491	536	596	438		YBR137W	47	158	155	275	272	237
																		YBR138C	286	290	194	89	71	122		YBR138C	171	198	183	16	43	30		YBR138C	22	62	61	16	31	25
																		YBR139W	1659	1677	974	898	1023	973		YBR139W	1318	1475	1378	388	723	665		YBR139W	246	684	754	505	606	513
																		YBR140C	1568	1610	1016	603	751	772		YBR140C	1275	1306	1261	304	709	757		YBR140C	249	800	789	498	491	707
																		YBR141C	396	321	195	123	95	123		YBR141C	151	217	165	73	70	49		YBR141C	24	58	83	62	48	41
																		YBR142W	347	292	195	159	154	163		YBR142W	170	192	189	56	77	84		YBR142W	27	84	100	55	67	56
																		YBR143C	1999	1652	1028	996	898	1073		YBR143C	801	1011	908	369	612	577		YBR143C	103	383	424	399	582	343
																		YBR145W	3899	5291	2809	317	333	388		YBR145W	1866	2775	1801	179	259	234		YBR145W	148	522	569	158	195	207
																		YBR146W	1880	1956	1165	662	828	747		YBR146W	1439	1723	1649	399	564	626		YBR146W	191	672	709	489	644	644
																		YBR147W	515	407	245	366	344	359		YBR147W	420	508	487	70	256	259		YBR147W	83	295	256	207	287	245
																		YBR148W	340	246	198	248	370	297		YBR148W	344	402	398	176	289	298		YBR148W	55	252	223	198	210	189
																		YBR149W	5019	4591	2890	4113	4360	4348		YBR149W	4414	5181	4706	1662	3130	2760		YBR149W	626	2102	2237	2044	2325	1713
																		YBR150C	304	300	203	88	134	112		YBR150C	144	147	182	51	101	128		YBR150C	41	137	125	85	122	111
																		YBR151W	1177	1125	688	1292	1607	1404		YBR151W	1414	1731	1646	670	1225	1258		YBR151W	295	1030	1178	1122	1391	1208
																		YBR152W	154	181	110	134	131	128		YBR152W	128	141	135	89	104	112		YBR152W	19	57	68	113	113	79
																		YBR153W	793	791	508	593	804	668		YBR153W	480	568	561	586	713	704		YBR153W	87	291	335	554	581	540
																		YBR154C	722	697	384	291	196	261		YBR154C	308	318	311	139	184	134		YBR154C	26	114	131	65	95	53
																		YBR155W	269	277	158	235	268	248		YBR155W	182	209	224	177	190	234		YBR155W	33	118	146	212	273	256
																		YBR156C	200	208	108	78	52	83		YBR156C	111	160	151	27	55	41		YBR156C	28	71	67	35	47	32
																		YBR157C	54	48	32	63	33	41		YBR157C	62	76	76	38	50	33		YBR157C	19	56	75	26	45	47
																		YBR158W	828	776	467	250	331	344		YBR158W	513	577	651	97	252	238		YBR158W	169	581	535	166	172	147
																		YBR159W	1257	1278	762	962	1419	1194		YBR159W	1131	1184	1138	869	1132	1055		YBR159W	136	477	530	572	620	548
																		YBR160W	644	545	354	275	309	302		YBR160W	463	518	482	188	246	256		YBR160W	65	203	237	162	213	175
																		YBR161W	1137	1012	540	697	670	705		YBR161W	857	1035	1011	180	500	477		YBR161W	137	447	501	318	450	372
																		YBR162C	2533	2131	1334	409	329	486		YBR162C	1802	1963	1940	107	200	152		YBR162C	170	555	542	137	186	99
																		YBR162W-A	316	339	176	131	192	161		YBR162W-A	231	271	187	161	203	200		YBR162W-A	16	62	88	152	179	143
																		YBR163W	669	539	354	191	202	226		YBR163W	401	442	407	53	124	131		YBR163W	59	227	186	73	104	91
																		YBR164C	813	800	461	477	512	451		YBR164C	400	468	402	309	420	393		YBR164C	33	152	182	290	425	364
																		YBR165W	358	395	224	220	260	221		YBR165W	259	305	277	43	207	198		YBR165W	60	210	209	76	126	123
																		YBR166C	435	445	260	293	292	326		YBR166C	247	272	288	94	195	193		YBR166C	32	104	88	127	166	126
																		YBR167C	237	199	138	134	119	140		YBR167C	186	210	154	120	123	106		YBR167C	25	93	104	67	84	84
																		YBR168W	156	156	97	112	101	115		YBR168W	155	154	176	33	59	64		YBR168W	31	100	71	37	59	47
																		YBR169C	3332	3504	2140	3598	4639	4192		YBR169C	4671	5506	5162	1916	3052	3534		YBR169C	1303	4017	4632	3609	4686	3799
																		YBR170C	1067	1124	676	749	837	753		YBR170C	891	1070	1038	411	600	616		YBR170C	159	529	596	632	724	737
																		YBR171W	761	742	479	387	385	407		YBR171W	429	466	496	184	273	253		YBR171W	57	192	205	141	210	189
																		YBR172C	1518	1475	941	500	640	682		YBR172C	729	917	945	460	464	403		YBR172C	125	407	474	374	474	289
																		YBR173C	1544	1578	852	1065	1458	1172		YBR173C	1469	1587	1455	980	1297	1282		YBR173C	146	516	654	1089	1149	996
																		YBR175W	395	372	238	177	208	192		YBR175W	252	347	294	95	127	137		YBR175W	43	171	188	133	145	107
																		YBR176W	253	287	165	140	134	135		YBR176W	143	205	179	20	53	50		YBR176W	17	64	83	64	126	55
																		YBR177C	713	603	408	325	355	371		YBR177C	375	454	457	150	295	329		YBR177C	127	441	374	301	354	346
																		YBR179C	789	729	510	521	696	564		YBR179C	574	734	718	170	443	501		YBR179C	139	440	404	410	530	545
																		YBR180W	117	102	68	112	157	144		YBR180W	160	157	164	46	127	155		YBR180W	31	140	149	165	174	159
																		YBR181C	7438	6764	4131	1593	1469	1642		YBR181C	2406	2833	2599	986	1277	948		YBR181C	273	954	1062	641	835	557
																		YBR182C	502	475	261	147	146	145		YBR182C	309	439	421	80	118	106		YBR182C	79	257	285	177	229	199
																		YBR183W	286	193	102	83	71	36		YBR183W	188	212	189	76	77	83		YBR183W	68	216	229	79	121	131
																		YBR184W	49	58	30	22	18	14		YBR184W	49	42	56	4	17	10		YBR184W	9	28	37	17	9	26
																		YBR185C	1129	1146	683	484	640	535		YBR185C	1192	1296	1320	258	483	504		YBR185C	236	739	730	326	292	443
																		YBR186W	143	149	84	102	153	105		YBR186W	162	194	172	50	120	137		YBR186W	38	203	195	72	99	81
																		YBR187W	1325	1061	605	326	299	341		YBR187W	434	438	384	120	246	225		YBR187W	196	135	199	139	135	144
																		YBR188C	267	279	158	161	192	188		YBR188C	213	236	230	77	154	114		YBR188C	31	141	148	93	134	62
																		YBR189W	7816	6770	3908	967	690	887		YBR189W	1514	1757	1566	734	691	508		YBR189W	442	528	735	269	353	258
																		YBR191W	5170	4863	2858	1264	1247	1139		YBR191W	1532	1766	1566	918	1072	867		YBR191W	146	561	635	543	682	587
																		YBR191W-A	8	1	7	8	26	8		YBR191W-A	12	8	10	18	26	30		YBR191W-A	2	4	3	14	9	20
																		YBR192W	1430	1322	902	621	932	799		YBR192W	923	1168	1163	446	803	1019		YBR192W	158	567	631	900	950	874
																		YBR193C	368	335	189	122	119	133		YBR193C	147	204	169	45	81	79		YBR193C	20	93	93	58	102	83
																		YBR194W	212	202	118	112	123	101		YBR194W	107	126	121	90	126	123		YBR194W	16	47	66	65	90	51
																		YBR195C	403	417	257	446	503	465		YBR195C	262	312	334	292	347	317		YBR195C	37	123	131	267	254	225
																		YBR196C	15432	15535	9210	7469	9437	9118		YBR196C	9853	11674	10298	3124	6794	6796		YBR196C	1172	3700	4223	5305	5723	4292
																		YBR197C	171	168	90	123	124	125		YBR197C	161	206	164	47	94	83		YBR197C	16	83	102	99	119	67
																		YBR198C	849	815	478	289	290	355		YBR198C	464	586	486	180	210	195		YBR198C	75	233	279	159	217	136
																		YBR199W	2439	2467	1410	1624	2126	1766		YBR199W	2194	2612	2354	871	1599	1450		YBR199W	382	1170	1243	1027	1222	1067
																		YBR200W	858	915	566	397	363	406		YBR200W	590	750	738	124	299	222		YBR200W	87	259	280	181	222	151
																		YBR201W	347	332	206	222	234	283		YBR201W	233	241	250	149	221	189		YBR201W	31	119	109	153	153	134
																		YBR202W	1226	1103	707	284	293	318		YBR202W	528	744	711	101	206	214		YBR202W	74	242	269	173	194	158
																		YBR203W	727	637	417	346	455	392		YBR203W	709	1046	913	174	387	411		YBR203W	152	494	562	272	267	235
																		YBR204C	513	517	331	295	351	297		YBR204C	335	386	393	132	263	249		YBR204C	45	179	209	191	270	234
																		YBR205W	670	573	423	376	449	395		YBR205W	416	449	522	186	366	340		YBR205W	87	223	237	335	332	319
																		YBR207W	702	726	434	261	345	331		YBR207W	617	715	677	140	260	271		YBR207W	101	331	337	193	303	219
																		YBR208C	2516	2698	1385	307	279	345		YBR208C	2744	4212	3142	134	260	246		YBR208C	172	530	586	189	215	174
																		YBR210W	153	231	129	143	224	150		YBR210W	157	152	114	82	153	154		YBR210W	15	73	70	81	98	102
																		YBR211C	207	215	117	65	63	82		YBR211C	111	117	109	42	46	36		YBR211C	20	52	61	31	53	41
																		YBR212W	562	564	304	151	186	187		YBR212W	436	502	483	52	170	181		YBR212W	120	337	374	139	147	136
																		YBR213W	391	460	220	188	226	220		YBR213W	417	572	483	160	210	185		YBR213W	94	353	416	157	166	136
																		YBR214W	2695	2730	1513	2192	2727	2668		YBR214W	3868	4750	3978	1386	1980	2134		YBR214W	875	2600	3107	1954	2349	1749
																		YBR215W	423	397	249	191	234	242		YBR215W	230	265	293	90	117	123		YBR215W	29	111	132	132	173	105
																		YBR216C	895	903	604	734	981	831		YBR216C	845	880	951	193	726	712		YBR216C	147	500	470	368	496	505
																		YBR217W	313	260	166	219	275	228		YBR217W	185	245	270	104	256	255		YBR217W	42	164	169	202	237	261
																		YBR218C	4706	4603	2821	759	796	942		YBR218C	2281	3192	2544	302	622	582		YBR218C	349	1064	1175	463	602	431
																		YBR220C	621	589	334	306	368	323		YBR220C	379	515	475	194	281	296		YBR220C	99	303	369	276	280	266
																		YBR221C	2193	2261	1262	1680	2419	1649		YBR221C	2284	2675	2343	1072	1976	2293		YBR221C	451	1545	1769	1979	2118	1865
																		YBR221W-A	0	1	0	0	0	0		YBR221W-A	0	0	1	0	0	0		YBR221W-A	1	2	6	0	1	1
																		YBR222C	3130	3151	1750	1983	2121	2321		YBR222C	2092	2766	2404	1329	1448	1387		YBR222C	347	1010	1228	1213	1536	1058
																		YBR223C	503	524	276	273	412	376		YBR223C	597	758	666	225	277	385		YBR223C	209	510	605	423	496	372
																		YBR225W	767	769	455	371	477	458		YBR225W	662	872	865	91	338	390		YBR225W	183	560	595	290	411	309
																		YBR227C	646	614	367	373	554	430		YBR227C	489	628	584	239	334	372		YBR227C	83	322	347	319	392	311
																		YBR228W	301	286	201	251	286	312		YBR228W	301	327	345	174	239	249		YBR228W	49	198	185	172	221	172
																		YBR229C	2212	2126	1278	964	1100	1143		YBR229C	1431	1715	1669	400	812	820		YBR229C	252	790	801	487	683	548
																		YBR230C	222	238	89	116	248	152		YBR230C	295	337	256	215	286	385		YBR230C	76	250	280	321	314	306
																		YBR230W-A	142	138	77	184	211	223		YBR230W-A	225	291	185	242	246	185		YBR230W-A	15	68	84	169	173	131
																		YBR232C	2	1	1	1	2	1		YBR232C	0	1	1	0	0	0		YBR232C	0	0	0	0	0	1
																		YBR233W	228	191	102	49	35	60		YBR233W	104	123	109	20	29	47		YBR233W	8	23	48	24	29	23
																		YBR233W-A	110	98	61	55	77	62		YBR233W-A	72	76	75	57	53	51		YBR233W-A	11	31	46	44	68	68
																		YBR234C	2790	2666	1708	1592	1905	1795		YBR234C	2168	2685	2357	1116	1538	1449		YBR234C	399	1213	1461	1091	1268	1012
																		YBR235W	1441	1465	897	687	885	849		YBR235W	1391	1609	1516	210	666	704		YBR235W	285	928	901	519	540	590
																		YBR236C	512	405	297	217	223	257		YBR236C	273	338	312	85	164	139		YBR236C	36	99	122	91	114	89
																		YBR237W	527	474	329	310	364	376		YBR237W	332	426	473	144	224	301		YBR237W	91	332	319	343	482	315
																		YBR238C	676	797	554	341	333	428		YBR238C	711	714	768	61	213	234		YBR238C	278	846	885	227	331	245
																		YBR239C	380	329	188	272	261	225		YBR239C	328	411	374	195	201	258		YBR239C	121	364	452	221	270	230
																		YBR240C	201	180	104	211	393	252		YBR240C	370	467	451	177	266	297		YBR240C	85	258	245	229	280	172
																		YBR241C	2257	2248	1155	1196	1670	1413		YBR241C	2893	3828	2888	828	1306	1374		YBR241C	558	1343	1783	1300	1598	1112
																		YBR242W	819	622	347	776	253	324		YBR242W	460	562	523	476	268	214		YBR242W	85	266	289	125	164	113
																		YBR243C	438	437	235	220	212	191		YBR243C	240	265	251	109	147	120		YBR243C	18	96	94	102	137	132
																		YBR244W	157	147	93	91	126	87		YBR244W	126	135	145	128	132	140		YBR244W	37	112	107	126	128	181
																		YBR246W	630	564	333	305	369	386		YBR246W	351	467	418	169	269	259		YBR246W	67	198	214	210	270	200
																		YBR247C	442	362	260	168	147	159		YBR247C	204	226	232	67	108	98		YBR247C	19	103	99	82	107	77
																		YBR248C	967	944	545	390	337	434		YBR248C	372	524	446	148	239	154		YBR248C	55	146	164	134	198	107
																		YBR249C	4652	4434	2577	592	509	739		YBR249C	1047	1502	1187	314	473	317		YBR249C	163	522	525	197	319	196
																		YBR250W	5	6	0	2	5	2		YBR250W	13	13	11	1	2	5		YBR250W	13	21	25	1	7	11
																		YBR251W	1551	1670	982	586	875	697		YBR251W	1330	1739	1490	607	721	823		YBR251W	164	681	698	657	640	694
																		YBR252W	335	333	166	99	73	98		YBR252W	151	177	128	41	78	54		YBR252W	10	38	54	44	61	42
																		YBR253W	430	391	215	304	395	313		YBR253W	285	317	318	417	333	355		YBR253W	60	144	174	316	321	320
																		YBR254C	161	143	97	119	106	114		YBR254C	114	132	106	72	92	103		YBR254C	10	40	45	92	95	84
																		YBR255C-A	388	420	207	203	315	271		YBR255C-A	375	437	404	243	281	306		YBR255C-A	66	210	259	233	281	311
																		YBR255W	351	332	224	170	235	251		YBR255W	289	333	357	102	123	142		YBR255W	68	259	270	192	233	162
																		YBR256C	756	822	445	395	527	463		YBR256C	388	529	432	461	434	448		YBR256C	89	253	299	456	529	387
																		YBR257W	452	396	273	267	420	349		YBR257W	395	461	413	206	326	333		YBR257W	76	322	315	242	303	298
																		YBR258C	82	76	51	49	67	71		YBR258C	47	71	82	19	42	40		YBR258C	11	40	33	22	35	26
																		YBR259W	237	195	132	173	210	189		YBR259W	131	180	159	44	151	157		YBR259W	36	130	124	106	140	114
																		YBR260C	549	480	320	297	330	350		YBR260C	353	455	410	105	212	214		YBR260C	49	196	178	151	224	186
																		YBR261C	415	495	239	258	244	265		YBR261C	237	291	244	191	192	182		YBR261C	29	93	139	123	186	107
																		YBR262C	494	488	244	214	321	244		YBR262C	426	488	423	283	259	291		YBR262C	51	197	245	288	299	313
																		YBR263W	1180	1100	561	700	857	776		YBR263W	714	850	757	579	665	640		YBR263W	101	343	435	541	620	422
																		YBR264C	265	278	167	132	128	165		YBR264C	194	236	206	152	134	121		YBR264C	25	82	114	110	148	108
																		YBR265W	516	455	305	200	234	226		YBR265W	393	443	397	131	201	169		YBR265W	60	161	202	144	198	120
																		YBR267W	256	251	136	144	124	144		YBR267W	163	185	175	147	133	98		YBR267W	23	68	84	88	122	80
																		YBR268W	523	536	308	333	496	371		YBR268W	633	703	672	528	440	518		YBR268W	104	364	438	536	497	537
																		YBR269C	422	454	259	309	564	416		YBR269C	631	709	592	579	503	511		YBR269C	84	319	390	474	422	344
																		YBR270C	527	567	313	360	488	445		YBR270C	618	882	776	306	460	468		YBR270C	208	731	776	380	465	339
																		YBR271W	188	186	126	131	146	152		YBR271W	175	212	215	70	118	147		YBR271W	93	371	399	124	134	112
																		YBR272C	477	508	265	234	220	258		YBR272C	312	338	331	64	165	167		YBR272C	40	142	105	108	116	128
																		YBR273C	911	840	537	701	845	829		YBR273C	802	906	816	404	574	523		YBR273C	123	374	389	585	664	468
																		YBR274W	826	813	521	496	598	517		YBR274W	524	764	765	107	463	436		YBR274W	122	402	392	267	338	338
																		YBR275C	703	633	446	179	228	254		YBR275C	365	492	512	84	155	178		YBR275C	87	261	211	132	149	145
																		YBR276C	689	768	386	233	238	296		YBR276C	356	467	454	100	190	221		YBR276C	81	251	257	133	225	194
																		YBR278W	156	141	81	69	66	91		YBR278W	67	88	94	46	47	48		YBR278W	11	33	33	29	53	28
																		YBR279W	780	715	430	324	257	324		YBR279W	353	435	399	207	173	137		YBR279W	37	128	152	123	179	82
																		YBR280C	742	694	408	642	842	744		YBR280C	845	1065	1017	418	596	579		YBR280C	216	630	602	508	616	427
																		YBR281C	1003	977	578	240	246	272		YBR281C	473	648	524	58	167	130		YBR281C	94	325	343	138	174	142
																		YBR282W	795	734	465	381	546	394		YBR282W	772	875	751	527	490	606		YBR282W	137	541	602	435	535	510
																		YBR283C	1754	1643	1010	619	542	638		YBR283C	987	1086	995	221	408	387		YBR283C	108	368	400	249	239	175
																		YBR284W	569	548	344	344	565	425		YBR284W	572	717	708	202	447	428		YBR284W	147	442	505	355	350	368
																		YBR285W	206	145	84	141	183	190		YBR285W	233	223	201	100	150	123		YBR285W	23	60	81	85	92	60
																		YBR286W	6062	5466	3287	4804	5962	5237		YBR286W	6273	7566	6760	2550	4807	4517		YBR286W	1015	3216	3868	3374	3687	2932
																		YBR287W	2208	2389	1412	1551	2198	1899		YBR287W	2889	3250	3020	660	1850	1828		YBR287W	521	1734	1773	1390	1538	1414
																		YBR288C	834	792	501	418	523	513		YBR288C	484	555	595	183	363	293		YBR288C	77	280	230	271	310	214
																		YBR289W	410	358	213	177	158	191		YBR289W	218	318	279	52	126	120		YBR289W	37	139	158	98	124	100
																		YBR290W	715	682	436	575	757	683		YBR290W	666	666	665	226	555	557		YBR290W	137	491	395	393	493	530
																		YBR291C	687	696	391	253	261	251		YBR291C	317	394	333	167	251	220		YBR291C	41	132	150	165	169	144
																		YBR293W	178	200	95	78	123	93		YBR293W	154	183	156	34	112	127		YBR293W	33	117	124	89	92	119
																		YBR294W	238	213	123	97	182	148		YBR294W	115	153	184	54	128	136		YBR294W	27	103	106	73	99	107
																		YBR295W	621	629	332	177	292	224		YBR295W	539	671	653	103	245	279		YBR295W	154	465	539	219	247	245
																		YBR296C	5	0	1	5	3	4		YBR296C	5	13	15	2	1	12		YBR296C	4	18	14	3	8	10
																		YBR297W	124	97	51	71	118	87		YBR297W	150	193	168	27	86	131		YBR297W	66	170	173	153	204	218
																		YBR298C	946	983	564	666	1154	845		YBR298C	1138	1493	1348	556	1041	1190		YBR298C	325	1046	1178	1136	1211	1169
																		YCL001W	439	410	258	345	362	404		YCL001W	336	337	324	125	341	308		YCL001W	41	124	110	173	230	232
																		YCL001W-B	36	34	14	24	36	20		YCL001W-B	22	23	32	2	23	17		YCL001W-B	2	3	8	19	15	11
																		YCL002C	434	478	284	340	478	422		YCL002C	472	389	418	153	360	372		YCL002C	69	274	180	246	311	390
																		YCL004W	512	520	348	353	516	409		YCL004W	575	673	711	207	367	459		YCL004W	107	426	403	337	384	373
																		YCL005W	215	182	130	112	125	125		YCL005W	119	175	136	68	113	81		YCL005W	28	62	96	83	92	91
																		YCL005W-A	1337	1337	834	827	1088	901		YCL005W-A	1094	1269	1094	1305	945	959		YCL005W-A	107	462	556	709	721	698
																		YCL008C	457	418	219	169	218	175		YCL008C	397	479	376	116	223	209		YCL008C	82	192	284	171	205	164
																		YCL009C	2285	2139	1215	824	1194	908		YCL009C	1174	1549	1292	772	1002	1126		YCL009C	202	510	718	1166	1274	973
																		YCL010C	445	409	267	138	134	138		YCL010C	203	372	313	22	49	58		YCL010C	46	149	145	84	178	61
																		YCL011C	1428	1455	730	587	657	686		YCL011C	877	1044	927	411	612	613		YCL011C	132	419	461	490	560	509
																		YCL014W	488	449	311	149	250	215		YCL014W	337	430	421	142	216	237		YCL014W	98	389	363	206	221	201
																		YCL016C	250	272	143	103	125	105		YCL016C	150	190	198	74	78	87		YCL016C	37	128	148	101	112	74
																		YCL017C	1847	1836	1132	885	961	992		YCL017C	1893	2386	1972	273	703	728		YCL017C	341	1050	1237	804	1035	840
																		YCL018W	5963	5795	3522	1500	1202	1511		YCL018W	2420	3121	2626	640	848	853		YCL018W	249	838	947	645	828	773
																		YCL024W	505	438	281	169	160	208		YCL024W	277	418	391	37	85	95		YCL024W	44	134	135	89	110	65
																		YCL025C	3007	3255	1750	787	536	827		YCL025C	2067	3029	2534	180	375	299		YCL025C	212	637	686	285	355	316
																		YCL026C-B	1145	1127	617	1874	2944	2017		YCL026C-B	1782	1900	1737	2804	2693	3111		YCL026C-B	225	902	967	3344	3342	3512
																		YCL027W	49	43	27	70	89	90		YCL027W	74	82	55	28	43	49		YCL027W	16	39	76	39	45	33
																		YCL028W	1232	1282	687	621	918	740		YCL028W	777	981	871	364	705	685		YCL028W	117	356	470	603	641	562
																		YCL029C	491	497	280	200	232	275		YCL029C	286	355	322	104	168	178		YCL029C	60	171	225	173	217	167
																		YCL030C	8433	8657	5204	2074	1566	2366		YCL030C	2213	3389	2676	488	909	723		YCL030C	319	983	1049	489	742	459
																		YCL031C	577	563	301	276	201	265		YCL031C	237	243	236	94	179	140		YCL031C	30	130	117	98	159	111
																		YCL032W	408	417	206	221	281	245		YCL032W	362	475	416	246	190	201		YCL032W	84	286	361	201	230	144
																		YCL033C	420	456	234	470	689	508		YCL033C	791	807	653	1015	587	716		YCL033C	122	356	538	637	700	581
																		YCL034W	1511	1429	730	928	1318	1056		YCL034W	1317	1859	1344	1303	1136	1090		YCL034W	261	687	882	1125	1282	1019
																		YCL035C	912	904	513	2039	3269	2374		YCL035C	1620	1784	1425	4405	2719	2739		YCL035C	241	740	1020	2306	2470	1982
																		YCL036W	135	133	82	156	290	169		YCL036W	417	582	464	232	267	332		YCL036W	143	438	514	335	393	265
																		YCL037C	298	303	149	41	17	38		YCL037C	61	90	70	16	20	18		YCL037C	6	23	28	17	17	7
																		YCL038C	1690	1860	1058	911	1253	993		YCL038C	1542	1799	1679	526	969	1003		YCL038C	220	678	767	754	840	731
																		YCL039W	1408	1345	784	1025	1839	1505		YCL039W	1882	2636	2150	1095	1612	1820		YCL039W	433	1264	1600	1884	1992	1724
																		YCL040W	6461	6035	3192	5840	7706	7156		YCL040W	7308	9236	7065	4075	5838	6374		YCL040W	1272	3080	3999	6905	7578	6461
																		YCL043C	8412	7866	4455	4230	5497	4939		YCL043C	6606	8044	6819	3531	4272	4920		YCL043C	1224	3206	4471	6173	6887	6150
																		YCL044C	454	360	215	261	308	273		YCL044C	320	394	322	158	249	279		YCL044C	44	182	195	309	334	311
																		YCL045C	1559	1486	976	718	850	879		YCL045C	901	968	999	142	644	631		YCL045C	138	436	436	373	456	513
																		YCL046W	0	0	1	0	0	0		YCL046W	0	0	0	0	0	0		YCL046W	0	0	0	0	0	0
																		YCL047C	321	343	149	221	188	222		YCL047C	213	269	277	109	141	135		YCL047C	31	135	152	101	195	136
																		YCL048W	228	205	96	114	148	172		YCL048W	172	163	166	64	140	93		YCL048W	18	64	63	50	55	37
																		YCL048W-A	109	113	62	59	126	77		YCL048W-A	99	102	105	64	121	140		YCL048W-A	19	67	98	100	69	69
																		YCL049C	1543	1635	917	886	1093	1007		YCL049C	1181	1444	1289	608	878	861		YCL049C	183	594	602	648	861	668
																		YCL050C	1498	1360	809	707	746	735		YCL050C	763	944	833	224	663	621		YCL050C	132	407	478	417	511	570
																		YCL051W	470	480	253	205	214	205		YCL051W	287	376	320	50	126	145		YCL051W	74	229	229	162	217	165
																		YCL052C	1050	1150	667	554	811	686		YCL052C	976	1212	1136	278	528	637		YCL052C	184	613	612	462	598	510
																		YCL054W	430	390	244	92	84	113		YCL054W	199	247	241	42	51	33		YCL054W	38	157	123	61	96	42
																		YCL055W	310	281	179	189	216	181		YCL055W	253	242	240	94	197	188		YCL055W	30	120	143	108	140	142
																		YCL056C	168	184	96	148	205	168		YCL056C	125	172	134	116	187	178		YCL056C	26	89	97	134	148	136
																		YCL057C-A	680	585	321	605	968	716		YCL057C-A	830	1082	840	984	1089	1079		YCL057C-A	154	528	718	1002	999	1051
																		YCL057W	1576	1421	882	459	381	446		YCL057W	680	870	799	133	229	229		YCL057W	62	219	270	183	186	148
																		YCL058W-A	47	48	26	44	36	38		YCL058W-A	38	44	38	64	39	30		YCL058W-A	8	19	15	31	45	42
																		YCL059C	427	403	254	193	220	206		YCL059C	283	373	307	214	156	186		YCL059C	47	165	181	202	267	188
																		YCL061C	419	353	263	123	120	133		YCL061C	201	282	302	26	68	78		YCL061C	23	108	103	65	84	67
																		YCL063W	279	228	139	51	35	53		YCL063W	132	158	148	11	31	15		YCL063W	4	28	32	8	24	17
																		YCL064C	65	45	51	13	16	12		YCL064C	94	107	107	8	10	20		YCL064C	15	89	79	24	21	16
																		YCR002C	1509	1410	848	675	747	710		YCR002C	813	904	908	197	517	467		YCR002C	87	268	281	223	311	385
																		YCR003W	1039	1057	716	404	543	461		YCR003W	887	982	987	289	452	411		YCR003W	96	469	478	271	339	346
																		YCR004C	1389	1177	656	770	739	734		YCR004C	1039	1234	1121	593	635	714		YCR004C	216	811	903	646	721	587
																		YCR005C	930	1088	655	794	930	835		YCR005C	1490	1928	1746	260	682	684		YCR005C	335	1146	1120	504	684	529
																		YCR007C	577	632	411	449	609	574		YCR007C	648	664	693	258	411	405		YCR007C	148	428	401	342	418	345
																		YCR008W	2123	2043	1221	839	1092	1035		YCR008W	1469	1796	1638	420	815	898		YCR008W	480	1363	1486	930	1025	1044
																		YCR009C	1372	1383	814	1200	1364	1346		YCR009C	1237	1293	1294	361	966	947		YCR009C	187	732	650	633	779	747
																		YCR010C	29	31	27	46	70	37		YCR010C	81	101	85	22	40	48		YCR010C	16	62	88	71	94	82
																		YCR011C	2048	1919	1188	714	935	880		YCR011C	1380	1684	1562	356	725	707		YCR011C	233	759	809	416	462	459
																		YCR012W	74562	73689	43076	48456	64987	52541		YCR012W	54521	61714	51282	27244	53107	60411		YCR012W	9242	25791	29290	57154	57093	62632
																		YCR014C	475	424	300	256	378	365		YCR014C	300	312	346	100	292	272		YCR014C	71	244	212	144	172	134
																		YCR015C	162	150	91	60	68	78		YCR015C	79	107	104	13	26	28		YCR015C	31	88	65	34	60	41
																		YCR016W	272	311	184	152	248	186		YCR016W	242	274	304	140	162	171		YCR016W	45	171	164	142	154	171
																		YCR017C	2001	1966	1325	996	1197	1225		YCR017C	1438	1662	1518	395	836	803		YCR017C	185	576	665	579	729	634
																		YCR018C	243	200	121	113	139	124		YCR018C	148	160	169	17	92	85		YCR018C	49	154	87	62	73	95
																		YCR019W	349	349	205	194	248	226		YCR019W	190	289	248	141	193	195		YCR019W	53	178	170	201	271	285
																		YCR020C	553	448	290	922	1263	937		YCR020C	1988	2063	1959	814	1164	695		YCR020C	84	319	273	334	313	205
																		YCR020C-A	202	181	103	116	98	107		YCR020C-A	146	201	142	95	104	104		YCR020C-A	22	65	98	74	86	86
																		YCR020W-B	425	436	251	257	252	237		YCR020W-B	314	410	380	99	185	160		YCR020W-B	45	133	142	84	142	100
																		YCR021C	195	237	139	2279	11099	4032		YCR021C	1224	1270	1068	3751	7740	12619		YCR021C	1186	3336	3589	12063	12969	14639
																		YCR023C	553	567	287	317	599	389		YCR023C	312	466	382	174	471	552		YCR023C	158	483	430	573	583	738
																		YCR024C	757	800	445	167	224	182		YCR024C	716	941	835	96	170	153		YCR024C	154	561	609	125	138	107
																		YCR024C-A	3061	3010	1810	1245	1224	1887		YCR024C-A	2878	1724	2214	107	614	551		YCR024C-A	211	936	415	209	234	316
																		YCR026C	966	937	510	412	530	454		YCR026C	809	1036	962	237	339	384		YCR026C	213	574	639	366	481	254
																		YCR027C	177	172	142	89	59	91		YCR027C	96	97	91	31	42	45		YCR027C	12	56	41	33	40	30
																		YCR028C	833	834	476	348	431	396		YCR028C	638	703	703	152	328	422		YCR028C	134	495	544	372	428	410
																		YCR028C-A	1678	1703	933	868	1115	908		YCR028C-A	1221	1457	1356	704	1056	1035		YCR028C-A	181	653	755	918	978	932
																		YCR030C	1594	1642	926	634	614	581		YCR030C	1006	1459	1244	198	482	472		YCR030C	182	532	605	386	413	350
																		YCR031C	5132	4875	2603	1488	1668	1484		YCR031C	2438	2925	2261	1443	1572	1424		YCR031C	360	1130	1316	1062	1175	1087
																		YCR032W	988	957	615	394	596	577		YCR032W	974	1101	1141	257	574	629		YCR032W	251	833	750	466	447	579
																		YCR033W	758	797	494	244	251	283		YCR033W	422	557	517	86	174	196		YCR033W	116	298	362	202	258	203
																		YCR034W	754	681	436	219	169	259		YCR034W	421	343	370	57	115	110		YCR034W	21	115	64	63	57	80
																		YCR035C	553	500	299	262	332	274		YCR035C	329	367	343	117	226	230		YCR035C	50	189	175	166	203	151
																		YCR036W	597	613	353	469	588	499		YCR036W	637	848	755	321	434	482		YCR036W	126	434	478	400	486	348
																		YCR037C	1184	1206	734	619	596	620		YCR037C	661	820	871	139	411	401		YCR037C	98	354	343	267	328	260
																		YCR043C	234	185	118	137	178	181		YCR043C	175	165	153	128	200	201		YCR043C	21	64	87	184	202	199
																		YCR044C	1064	1102	619	306	361	319		YCR044C	753	958	867	189	357	305		YCR044C	160	491	572	200	236	211
																		YCR045C	409	377	202	116	120	120		YCR045C	282	397	287	125	123	119		YCR045C	38	126	168	91	86	113
																		YCR045W-A	0	0	0	0	0	0		YCR045W-A	0	0	0	0	0	0		YCR045W-A	0	0	0	0	0	0
																		YCR046C	1039	994	491	289	490	355		YCR046C	1049	1377	1195	317	420	576		YCR046C	274	758	1079	814	807	881
																		YCR047C	274	255	162	216	350	313		YCR047C	297	415	304	398	378	360		YCR047C	69	238	273	405	462	309
																		YCR047W-A	0	0	0	0	0	0		YCR047W-A	0	0	0	0	0	0		YCR047W-A	0	0	0	0	0	0
																		YCR048W	1531	1445	846	1353	1894	1592		YCR048W	1172	1546	1238	900	1633	1879		YCR048W	317	826	1150	1834	1651	1683
																		YCR049C	0	0	0	0	0	0		YCR049C	0	0	0	0	0	0		YCR049C	0	0	0	0	0	0
																		YCR051W	238	229	115	91	86	113		YCR051W	104	145	102	96	97	87		YCR051W	14	37	50	70	73	64
																		YCR052W	479	469	270	218	192	214		YCR052W	240	324	314	81	151	122		YCR052W	47	114	180	160	231	115
																		YCR053W	2667	2396	1429	646	593	747		YCR053W	783	994	832	206	364	325		YCR053W	106	362	353	216	315	192
																		YCR054C	252	288	131	236	249	266		YCR054C	379	436	425	134	195	186		YCR054C	75	345	265	121	137	132
																		YCR057C	566	549	301	137	132	167		YCR057C	227	332	305	81	90	82		YCR057C	40	110	162	61	74	59
																		YCR059C	309	290	133	110	97	111		YCR059C	240	350	255	110	72	117		YCR059C	42	83	153	96	108	67
																		YCR060W	132	128	46	41	38	42		YCR060W	81	116	75	55	61	48		YCR060W	19	46	43	48	56	49
																		YCR061W	872	733	438	530	701	606		YCR061W	896	1304	1089	267	523	553		YCR061W	180	440	570	736	806	587
																		YCR063W	49	46	34	25	17	16		YCR063W	29	54	49	14	18	18		YCR063W	5	13	15	19	30	13
																		YCR065W	685	657	360	147	126	178		YCR065W	473	689	562	49	71	85		YCR065W	77	204	234	79	132	66
																		YCR066W	315	325	206	233	303	237		YCR066W	204	283	238	158	182	246		YCR066W	50	162	219	188	233	166
																		YCR067C	1211	1211	745	361	425	396		YCR067C	629	872	759	150	297	307		YCR067C	133	353	428	209	285	269
																		YCR068W	813	788	526	553	749	714		YCR068W	1100	1497	1402	68	335	355		YCR068W	259	664	839	613	930	363
																		YCR069W	1963	1966	1202	1581	2660	2042		YCR069W	1982	2347	2046	1215	2464	2647		YCR069W	356	1020	1308	1992	2224	2185
																		YCR071C	952	980	605	439	543	408		YCR071C	841	922	861	343	437	514		YCR071C	88	426	471	443	478	574
																		YCR072C	334	343	182	116	110	142		YCR072C	177	190	169	82	75	69		YCR072C	21	62	69	47	57	29
																		YCR073C	1048	993	633	225	265	347		YCR073C	481	762	720	143	208	190		YCR073C	127	340	383	187	194	120
																		YCR073W-A	886	789	466	497	732	586		YCR073W-A	786	1020	778	691	786	777		YCR073W-A	166	426	557	863	777	672
																		YCR075C	170	177	90	72	89	79		YCR075C	146	185	121	67	75	45		YCR075C	9	43	61	42	53	34
																		YCR075W-A	131	99	61	145	228	165		YCR075W-A	139	188	139	275	253	322		YCR075W-A	22	90	108	241	259	229
																		YCR076C	598	621	339	498	803	610		YCR076C	885	1011	815	675	668	700		YCR076C	141	370	477	679	719	494
																		YCR077C	1620	1603	847	707	888	841		YCR077C	1055	1262	1229	291	677	614		YCR077C	193	619	637	516	594	528
																		YCR079W	347	343	209	185	235	193		YCR079W	387	525	410	121	215	203		YCR079W	111	277	338	230	249	184
																		YCR081W	371	294	207	155	151	171		YCR081W	215	265	258	66	152	137		YCR081W	41	148	130	101	101	114
																		YCR082W	356	365	224	245	419	283		YCR082W	398	476	425	392	342	310		YCR082W	76	276	329	297	363	331
																		YCR083W	751	808	452	1157	2136	1343		YCR083W	1756	1985	1861	1995	2130	1945		YCR083W	317	1146	1439	1366	1380	1240
																		YCR084C	1664	1523	803	436	478	497		YCR084C	951	1183	997	151	333	345		YCR084C	135	439	482	364	412	307
																		YCR086W	172	159	89	60	64	63		YCR086W	117	122	130	67	58	67		YCR086W	7	44	50	47	63	49
																		YCR087C-A	130	139	62	64	44	62		YCR087C-A	55	57	55	61	37	15		YCR087C-A	5	17	19	10	29	11
																		YCR088W	1849	1918	1168	860	1060	1033		YCR088W	1253	1768	1513	693	679	681		YCR088W	163	510	642	666	768	476
																		YCR090C	175	147	138	198	237	210		YCR090C	145	155	165	113	169	180		YCR090C	23	62	74	111	146	150
																		YCR092C	605	607	321	203	216	245		YCR092C	297	352	357	47	163	127		YCR092C	57	188	144	107	128	97
																		YCR093W	1696	1580	981	390	414	488		YCR093W	980	1154	1066	96	358	363		YCR093W	151	490	442	179	198	283
																		YCR094W	653	612	399	358	421	402		YCR094W	448	514	514	117	297	272		YCR094W	71	272	270	234	321	223
																		YCR095C	829	856	524	543	756	742		YCR095C	661	721	741	360	517	595		YCR095C	97	509	433	397	461	462
																		YDL001W	336	310	213	217	228	245		YDL001W	231	287	255	95	244	224		YDL001W	50	164	158	158	167	194
																		YDL002C	648	682	367	303	386	331		YDL002C	420	556	513	238	249	239		YDL002C	80	314	339	288	361	230
																		YDL003W	521	466	298	59	40	62		YDL003W	231	295	275	21	43	34		YDL003W	22	56	56	18	16	19
																		YDL004W	902	936	536	1194	1753	1380		YDL004W	1247	1556	1372	702	1678	1610		YDL004W	209	793	830	1002	1080	1106
																		YDL005C	788	853	489	402	457	482		YDL005C	676	786	782	128	337	313		YDL005C	149	538	508	333	394	314
																		YDL006W	528	486	255	285	366	338		YDL006W	343	362	389	208	281	263		YDL006W	50	184	188	218	255	272
																		YDL007W	3037	2939	1698	1864	2261	2090		YDL007W	2205	2611	2562	1368	1403	1657		YDL007W	360	1240	1379	1572	1998	1669
																		YDL008W	269	262	155	199	241	189		YDL008W	189	216	191	232	162	252		YDL008W	30	105	106	259	276	290
																		YDL010W	164	163	87	122	212	174		YDL010W	156	222	176	158	192	193		YDL010W	45	116	149	178	211	153
																		YDL011C	2	2	0	1	0	0		YDL011C	2	1	1	0	1	2		YDL011C	1	3	1	2	0	1
																		YDL012C	522	500	263	298	434	336		YDL012C	427	485	378	245	466	499		YDL012C	101	270	339	440	430	563
																		YDL013W	577	609	359	227	294	257		YDL013W	341	487	459	151	192	215		YDL013W	70	247	277	196	245	160
																		YDL014W	2884	2562	1521	704	524	665		YDL014W	991	1181	1043	277	437	389		YDL014W	137	449	498	279	384	387
																		YDL015C	1631	1505	983	621	737	831		YDL015C	1387	1179	1305	189	487	405		YDL015C	203	738	533	295	354	334
																		YDL017W	328	272	195	165	175	165		YDL017W	219	278	257	100	152	148		YDL017W	50	116	116	131	139	117
																		YDL018C	292	274	191	189	236	205		YDL018C	271	341	308	94	193	200		YDL018C	48	199	163	171	178	194
																		YDL019C	2144	2063	1292	902	810	950		YDL019C	1372	1952	1675	337	491	568		YDL019C	245	792	950	577	752	493
																		YDL020C	2152	1907	1249	1644	2031	1856		YDL020C	1548	1931	1836	501	1607	1878		YDL020C	415	1405	1584	1559	2051	2392
																		YDL021W	1109	1156	686	1053	1388	1158		YDL021W	1009	1114	1139	598	1062	1089		YDL021W	162	449	564	905	1042	1033
																		YDL022W	11921	9226	5063	6571	5004	6374		YDL022W	8268	10358	8493	2888	3777	3472		YDL022W	780	2187	2857	2819	3373	2267
																		YDL023C	0	0	0	3	0	2		YDL023C	0	0	0	0	0	0		YDL023C	1	0	0	0	0	0
																		YDL025C	1164	1114	693	635	679	689		YDL025C	830	1356	1170	171	430	457		YDL025C	169	631	709	466	710	473
																		YDL025W-A	0	0	0	0	0	0		YDL025W-A	0	0	0	0	0	0		YDL025W-A	0	0	0	0	0	0
																		YDL027C	733	756	475	559	868	766		YDL027C	974	1168	1134	291	743	827		YDL027C	268	970	936	597	691	671
																		YDL028C	691	633	395	296	364	378		YDL028C	448	586	587	142	243	287		YDL028C	87	355	342	227	269	242
																		YDL029W	1874	1855	1052	1075	1190	1125		YDL029W	1205	1453	1337	495	732	669		YDL029W	179	568	601	567	790	462
																		YDL030W	591	604	353	248	366	267		YDL030W	466	582	574	258	273	316		YDL030W	125	414	447	253	325	313
																		YDL031W	634	586	372	226	225	254		YDL031W	288	424	382	94	133	117		YDL031W	62	189	188	102	166	100
																		YDL033C	148	125	65	43	76	72		YDL033C	108	143	131	21	56	54		YDL033C	12	44	60	71	76	69
																		YDL034W	33	26	26	7	6	5		YDL034W	16	25	19	0	4	4		YDL034W	2	17	16	9	4	5
																		YDL035C	528	540	298	268	346	340		YDL035C	396	466	467	118	282	251		YDL035C	91	308	313	210	260	221
																		YDL036C	233	211	162	101	113	117		YDL036C	133	185	169	65	99	108		YDL036C	21	90	79	106	155	106
																		YDL040C	2121	1995	1246	919	848	1013		YDL040C	964	1233	1180	391	488	486		YDL040C	119	379	380	328	475	311
																		YDL042C	257	252	146	193	217	227		YDL042C	208	245	256	129	186	168		YDL042C	30	93	92	124	143	120
																		YDL043C	251	239	137	138	153	170		YDL043C	135	179	174	69	102	108		YDL043C	20	70	76	100	111	93
																		YDL044C	483	535	325	296	326	334		YDL044C	414	474	499	171	206	226		YDL044C	49	219	205	175	203	195
																		YDL045C	558	566	338	384	433	381		YDL045C	480	571	513	199	284	267		YDL045C	79	233	262	220	269	221
																		YDL045W-A	903	847	508	403	531	447		YDL045W-A	648	795	742	428	499	564		YDL045W-A	74	346	391	400	443	492
																		YDL046W	1624	1641	876	742	964	856		YDL046W	1299	1616	1296	448	927	798		YDL046W	174	585	708	627	637	482
																		YDL047W	1057	998	597	516	516	528		YDL047W	698	991	786	134	411	457		YDL047W	99	366	392	455	561	462
																		YDL048C	607	589	393	367	607	398		YDL048C	901	1183	1036	381	616	688		YDL048C	425	1188	1588	657	714	637
																		YDL049C	27	28	14	25	15	10		YDL049C	39	34	37	7	14	16		YDL049C	6	26	33	25	28	22
																		YDL051W	533	473	303	384	458	382		YDL051W	366	436	394	324	360	376		YDL051W	51	188	236	359	385	335
																		YDL052C	2496	2245	1345	1371	1270	1343		YDL052C	1250	1502	1419	811	877	813		YDL052C	156	499	576	823	935	724
																		YDL053C	776	745	484	377	493	559		YDL053C	568	616	602	246	347	358		YDL053C	77	217	233	266	311	295
																		YDL054C	808	797	454	323	435	346		YDL054C	697	893	741	222	343	423		YDL054C	171	471	583	361	410	338
																		YDL055C	11194	10166	5946	2694	2432	2809		YDL055C	6927	7883	7163	1109	1902	1768		YDL055C	773	2413	2698	1821	2011	1565
																		YDL056W	421	412	293	227	188	224		YDL056W	281	409	366	77	115	113		YDL056W	45	166	160	103	146	89
																		YDL057W	238	231	119	158	277	176		YDL057W	276	332	277	177	245	275		YDL057W	75	204	229	236	264	222
																		YDL058W	1364	1316	874	449	412	528		YDL058W	724	1008	1069	128	288	249		YDL058W	160	550	540	176	244	149
																		YDL059C	534	596	330	427	634	530		YDL059C	497	519	535	209	445	426		YDL059C	103	342	359	437	495	362
																		YDL060W	655	541	314	317	332	349		YDL060W	395	506	436	111	242	235		YDL060W	66	278	259	182	301	186
																		YDL061C	1734	1692	1070	576	500	457		YDL061C	597	605	540	315	391	338		YDL061C	49	139	191	155	171	141
																		YDL063C	318	269	201	164	151	165		YDL063C	160	179	167	43	74	67		YDL063C	18	84	47	37	59	39
																		YDL064W	356	287	217	149	155	183		YDL064W	199	276	207	116	140	143		YDL064W	33	100	130	152	181	145
																		YDL065C	531	547	342	347	467	419		YDL065C	420	514	546	305	316	385		YDL065C	81	241	278	297	392	301
																		YDL066W	2257	2102	1244	1549	2093	1661		YDL066W	1543	1937	1739	1270	1512	1596		YDL066W	236	806	885	1484	1715	1312
																		YDL067C	432	464	275	544	941	766		YDL067C	823	796	700	765	878	982		YDL067C	140	482	544	923	1089	863
																		YDL069C	269	236	144	236	288	290		YDL069C	238	250	245	140	250	196		YDL069C	32	108	109	175	177	195
																		YDL070W	2567	2550	1708	1153	1421	1435		YDL070W	1637	1811	1985	410	902	1025		YDL070W	390	1256	1003	1014	1238	1387
																		YDL072C	1977	2065	1220	1345	1832	1576		YDL072C	1636	2006	1982	1188	1266	1251		YDL072C	243	1090	1141	902	945	766
																		YDL073W	1127	1070	728	350	353	471		YDL073W	550	652	685	123	246	230		YDL073W	128	418	320	133	228	165
																		YDL074C	939	858	509	322	241	298		YDL074C	427	507	518	74	179	165		YDL074C	88	264	274	113	171	173
																		YDL075W	3088	2637	1508	875	786	789		YDL075W	899	1091	887	886	807	667		YDL075W	107	348	452	443	489	425
																		YDL076C	498	545	293	260	321	294		YDL076C	322	448	400	123	238	248		YDL076C	68	204	221	230	267	191
																		YDL077C	685	678	428	279	342	346		YDL077C	405	476	460	87	243	243		YDL077C	100	363	280	153	174	216
																		YDL078C	896	960	535	1008	1304	1090		YDL078C	1106	1261	1195	700	1190	1207		YDL078C	237	792	873	1094	1143	995
																		YDL079C	337	314	146	159	238	196		YDL079C	338	466	430	82	146	154		YDL079C	65	241	242	127	170	181
																		YDL080C	1095	1077	607	426	414	446		YDL080C	513	719	691	137	260	268		YDL080C	121	312	320	206	284	247
																		YDL081C	4727	4222	2542	1482	1258	1409		YDL081C	1498	1775	1568	1789	1184	878		YDL081C	133	516	548	458	545	543
																		YDL082W	2698	2372	1470	438	379	438		YDL082W	606	765	599	335	356	319		YDL082W	52	208	266	191	245	194
																		YDL083C	4524	4063	2312	931	762	798		YDL083C	1217	1497	1188	584	796	703		YDL083C	151	524	629	401	515	433
																		YDL084W	2694	2504	1402	854	904	933		YDL084W	1395	1635	1558	370	637	530		YDL084W	186	568	599	438	526	503
																		YDL085C-A	179	171	132	165	96	159		YDL085C-A	71	89	54	103	76	63		YDL085C-A	20	45	62	36	32	43
																		YDL085W	343	290	191	254	333	297		YDL085W	339	454	381	194	291	310		YDL085W	98	266	299	230	283	215
																		YDL086W	1054	796	386	881	861	708		YDL086W	813	919	725	1075	713	733		YDL086W	260	708	815	735	954	609
																		YDL087C	201	191	114	70	82	92		YDL087C	129	175	157	14	32	46		YDL087C	36	89	122	68	132	57
																		YDL088C	874	799	432	469	665	618		YDL088C	535	703	630	162	528	579		YDL088C	98	354	405	376	444	508
																		YDL089W	591	597	365	284	404	423		YDL089W	568	548	584	189	342	312		YDL089W	110	369	300	321	333	348
																		YDL090C	566	546	299	327	439	358		YDL090C	492	601	556	214	401	396		YDL090C	96	349	412	345	370	327
																		YDL091C	824	836	476	567	828	675		YDL091C	782	889	898	339	524	554		YDL091C	176	664	688	565	684	485
																		YDL092W	563	484	315	287	252	278		YDL092W	309	316	282	140	211	172		YDL092W	30	129	124	109	170	142
																		YDL093W	919	933	697	373	320	408		YDL093W	540	601	628	83	212	176		YDL093W	67	228	205	100	122	105
																		YDL095W	2441	2250	1385	935	1099	1166		YDL095W	1462	1731	1539	482	828	884		YDL095W	228	721	761	675	889	714
																		YDL097C	1874	1885	1076	1121	1289	1352		YDL097C	1228	1592	1506	587	834	947		YDL097C	222	724	867	805	1097	926
																		YDL098C	334	356	208	227	303	261		YDL098C	272	334	320	151	298	302		YDL098C	54	214	246	205	232	263
																		YDL099W	1117	1007	607	812	943	910		YDL099W	852	979	920	594	661	743		YDL099W	169	490	590	622	829	586
																		YDL100C	2346	2127	1313	1801	2675	2118		YDL100C	1892	2179	2037	1729	2015	2343		YDL100C	333	1087	1304	2300	2671	2400
																		YDL101C	688	606	410	512	785	624		YDL101C	838	951	1019	308	659	631		YDL101C	153	610	653	482	521	460
																		YDL102W	729	674	421	211	248	245		YDL102W	494	590	534	113	168	180		YDL102W	76	251	280	105	150	127
																		YDL103C	914	917	565	393	465	428		YDL103C	609	727	701	205	343	304		YDL103C	87	321	310	235	234	208
																		YDL104C	416	473	269	179	253	239		YDL104C	266	320	294	90	162	149		YDL104C	42	120	140	102	139	80
																		YDL105W	501	449	265	317	418	312		YDL105W	436	569	533	168	360	350		YDL105W	138	409	476	339	441	355
																		YDL106C	595	557	363	329	452	433		YDL106C	468	597	600	151	367	402		YDL106C	108	334	338	244	248	272
																		YDL107W	384	324	235	276	299	327		YDL107W	247	285	358	149	203	205		YDL107W	28	119	93	130	193	141
																		YDL108W	433	446	246	231	250	252		YDL108W	278	338	379	137	195	201		YDL108W	49	179	198	164	212	183
																		YDL109C	268	250	154	156	189	150		YDL109C	230	332	281	86	140	156		YDL109C	53	150	185	151	186	145
																		YDL110C	3049	2711	1455	2865	3137	2426		YDL110C	4110	4506	4037	2873	2767	2623		YDL110C	676	2469	2727	1955	2245	1474
																		YDL111C	587	560	353	536	376	416		YDL111C	400	460	461	311	303	297		YDL111C	71	191	239	145	218	127
																		YDL113C	793	786	474	552	626	597		YDL113C	574	802	829	205	442	441		YDL113C	170	486	534	350	500	416
																		YDL114W	48	46	18	25	39	34		YDL114W	71	65	76	20	30	36		YDL114W	15	61	45	19	26	26
																		YDL115C	404	421	275	181	251	250		YDL115C	286	322	303	105	173	195		YDL115C	61	166	173	163	205	159
																		YDL116W	587	528	386	251	239	266		YDL116W	255	329	334	60	158	143		YDL116W	50	172	159	103	151	115
																		YDL117W	673	653	408	224	235	273		YDL117W	318	436	421	78	206	221		YDL117W	74	246	239	131	206	194
																		YDL119C	464	433	295	323	396	371		YDL119C	372	527	500	129	335	252		YDL119C	44	238	185	141	170	155
																		YDL120W	704	666	413	271	361	330		YDL120W	483	650	569	253	327	321		YDL120W	97	357	392	268	252	299
																		YDL121C	154	147	107	158	184	137		YDL121C	142	166	143	154	191	164		YDL121C	28	127	145	105	154	157
																		YDL122W	1017	969	631	769	801	812		YDL122W	717	948	914	500	569	556		YDL122W	131	496	561	558	725	507
																		YDL123W	967	965	578	847	1363	929		YDL123W	1028	1296	1154	427	1070	1250		YDL123W	297	938	1093	1627	1961	1618
																		YDL124W	1582	1638	957	2491	4204	2788		YDL124W	3098	3688	3364	2989	3452	3627		YDL124W	714	2434	2674	2779	3073	2629
																		YDL125C	979	962	601	495	567	578		YDL125C	816	933	837	392	434	450		YDL125C	97	359	386	341	351	324
																		YDL126C	8364	8259	4790	4689	6181	5448		YDL126C	6975	8222	7373	2593	4802	5063		YDL126C	1493	4233	4799	5423	6431	5308
																		YDL127W	295	282	213	199	177	198		YDL127W	257	382	344	85	117	156		YDL127W	32	111	124	114	120	79
																		YDL128W	977	995	571	451	587	520		YDL128W	760	873	776	169	477	441		YDL128W	134	365	394	338	412	316
																		YDL129W	424	431	239	217	336	305		YDL129W	414	524	513	117	284	292		YDL129W	117	341	381	315	324	379
																		YDL130W	2886	2754	1664	828	885	835		YDL130W	1089	1247	1245	1092	978	687		YDL130W	103	418	428	409	462	300
																		YDL130W-A	984	913	628	1916	2861	2096		YDL130W-A	2148	2579	2385	1979	2722	2901		YDL130W-A	439	1878	2152	2701	2799	2799
																		YDL132W	1271	1240	704	567	608	639		YDL132W	812	971	885	355	428	502		YDL132W	135	462	431	352	398	389
																		YDL133C-A	3211	3182	2054	3404	4680	3482		YDL133C-A	2840	3071	2982	5351	4384	4505		YDL133C-A	469	1882	2142	3446	2993	2879
																		YDL133W	399	401	222	331	367	425		YDL133W	355	416	385	184	324	315		YDL133W	79	296	309	283	293	285
																		YDL134C	1603	1572	858	734	1098	892		YDL134C	1309	1543	1449	740	1032	1178		YDL134C	301	1051	1306	844	937	836
																		YDL135C	788	857	518	823	1037	893		YDL135C	709	802	801	478	928	908		YDL135C	132	460	482	460	540	557
																		YDL136W	2647	2681	1614	898	805	819		YDL136W	870	970	851	815	810	723		YDL136W	87	328	431	417	552	497
																		YDL137W	3398	3103	1789	1809	1851	1813		YDL137W	2009	2222	1939	1613	1606	1483		YDL137W	219	811	838	1060	1221	1167
																		YDL138W	535	561	338	225	230	241		YDL138W	446	615	501	106	235	233		YDL138W	128	335	409	227	264	220
																		YDL139C	214	246	148	125	184	132		YDL139C	271	363	323	152	130	141		YDL139C	70	243	291	173	188	160
																		YDL140C	3961	3686	2116	921	939	1034		YDL140C	2272	2917	2491	232	814	912		YDL140C	433	1256	1351	802	975	944
																		YDL141W	862	815	458	323	352	360		YDL141W	495	702	599	124	279	294		YDL141W	89	250	297	283	320	307
																		YDL142C	224	226	124	140	158	152		YDL142C	160	162	171	147	146	139		YDL142C	36	88	105	90	123	104
																		YDL143W	1716	1705	975	651	686	783		YDL143W	893	1120	991	292	484	504		YDL143W	143	405	481	514	612	536
																		YDL144C	387	402	216	229	270	255		YDL144C	286	357	290	195	211	203		YDL144C	35	172	151	218	242	205
																		YDL145C	2590	2301	1440	1014	1173	1207		YDL145C	1481	1981	1838	261	767	830		YDL145C	260	816	864	644	856	716
																		YDL146W	526	531	315	231	243	324		YDL146W	446	329	353	64	180	196		YDL146W	90	356	209	113	107	142
																		YDL147W	2946	2949	1828	1660	1887	1876		YDL147W	1983	2292	2416	507	1071	1034		YDL147W	358	1248	1158	734	1099	871
																		YDL148C	405	350	229	111	66	100		YDL148C	127	130	154	22	37	43		YDL148C	27	67	61	30	39	34
																		YDL149W	577	534	322	247	437	385		YDL149W	482	607	591	93	266	277		YDL149W	121	378	348	243	291	220
																		YDL150W	200	208	112	100	111	109		YDL150W	156	175	184	104	104	81		YDL150W	27	85	93	78	82	71
																		YDL151C	0	0	0	0	0	0		YDL151C	0	0	0	0	0	0		YDL151C	0	0	0	0	0	0
																		YDL152W	0	0	0	0	0	0		YDL152W	0	0	0	0	0	0		YDL152W	0	0	0	0	0	0
																		YDL153C	449	457	279	228	280	273		YDL153C	307	375	347	150	200	187		YDL153C	59	174	220	202	235	186
																		YDL154W	118	118	89	222	255	253		YDL154W	213	241	277	60	170	161		YDL154W	58	250	219	87	138	114
																		YDL155W	716	618	404	348	432	402		YDL155W	590	710	644	233	420	373		YDL155W	101	334	334	303	323	341
																		YDL156W	280	260	164	96	97	117		YDL156W	205	349	316	8	28	27		YDL156W	40	153	135	49	89	17
																		YDL157C	431	384	250	650	854	750		YDL157C	582	682	559	481	709	556		YDL157C	68	244	262	301	383	219
																		YDL159W	635	635	389	383	495	470		YDL159W	574	754	695	245	395	372		YDL159W	139	497	493	343	366	319
																		YDL159W-A	0	2	0	2	3	0		YDL159W-A	0	0	2	0	2	3		YDL159W-A	0	0	0	0	0	2
																		YDL160C	355	273	187	108	100	126		YDL160C	213	193	168	10	68	86		YDL160C	37	90	79	89	95	100
																		YDL161W	592	600	370	262	232	301		YDL161W	313	400	351	131	221	213		YDL161W	58	135	210	193	246	146
																		YDL164C	614	599	384	182	252	210		YDL164C	362	422	419	79	162	171		YDL164C	46	190	231	173	160	121
																		YDL165W	337	323	178	165	195	203		YDL165W	168	197	174	185	152	184		YDL165W	25	75	86	113	138	117
																		YDL166C	436	375	224	232	295	277		YDL166C	215	266	230	223	218	190		YDL166C	47	107	112	174	200	158
																		YDL167C	338	313	183	103	81	105		YDL167C	130	167	158	34	70	61		YDL167C	28	62	77	44	54	44
																		YDL168W	857	857	470	416	558	461		YDL168W	627	809	693	307	504	515		YDL168W	108	363	404	442	443	418
																		YDL169C	253	277	177	223	320	261		YDL169C	454	470	435	299	229	269		YDL169C	58	255	328	252	357	180
																		YDL170W	857	872	475	329	340	360		YDL170W	526	719	614	170	256	213		YDL170W	89	312	327	217	302	207
																		YDL171C	3597	3070	1992	1464	1574	1772		YDL171C	2881	3825	3286	631	1215	1075		YDL171C	454	1430	1450	939	1170	737
																		YDL172C	0	0	0	0	0	0		YDL172C	0	0	0	0	0	0		YDL172C	0	0	0	0	0	0
																		YDL173W	192	181	117	112	148	131		YDL173W	136	207	209	53	74	89		YDL173W	37	92	125	153	209	91
																		YDL174C	1645	1545	763	771	1373	982		YDL174C	1383	1870	1615	916	1362	1525		YDL174C	452	1227	1479	1592	1411	1584
																		YDL175C	448	434	275	223	346	300		YDL175C	391	450	430	113	247	255		YDL175C	57	332	266	226	312	240
																		YDL176W	809	876	529	438	603	490		YDL176W	611	764	854	244	499	486		YDL176W	130	500	473	389	412	466
																		YDL177C	180	203	103	111	108	141		YDL177C	95	123	128	85	96	93		YDL177C	13	49	44	50	78	66
																		YDL178W	902	760	457	396	389	365		YDL178W	535	645	561	173	274	315		YDL178W	130	424	386	242	294	277
																		YDL179W	297	261	170	102	83	92		YDL179W	106	142	132	31	88	47		YDL179W	30	68	111	26	59	47
																		YDL180W	510	482	307	256	324	354		YDL180W	315	425	391	129	220	246		YDL180W	66	243	222	204	222	166
																		YDL181W	271	246	114	457	717	664		YDL181W	505	548	512	705	646	608		YDL181W	70	265	267	544	561	474
																		YDL183C	752	888	580	480	811	500		YDL183C	1178	1592	1523	384	668	870		YDL183C	304	1099	1290	794	902	993
																		YDL184C	2497	2415	1378	1040	1070	1146		YDL184C	1012	1028	1016	1250	1061	1057		YDL184C	85	307	410	582	721	530
																		YDL185C-A	2	0	0	1	0	1		YDL185C-A	0	0	0	0	0	0		YDL185C-A	0	0	0	0	0	0
																		YDL185W	11097	11017	6589	4203	3795	4671		YDL185W	7842	10550	8719	1507	2402	1996		YDL185W	776	2450	2695	1356	1828	1129
																		YDL186W	37	23	10	11	16	10		YDL186W	15	37	23	13	12	14		YDL186W	1	9	16	7	18	14
																		YDL187C	0	0	0	1	0	0		YDL187C	0	2	1	1	0	0		YDL187C	0	0	0	0	0	0
																		YDL188C	1304	1413	767	729	978	754		YDL188C	1263	1455	1325	389	758	753		YDL188C	217	690	696	538	597	461
																		YDL189W	622	628	368	307	357	371		YDL189W	371	499	459	161	288	253		YDL189W	63	236	239	268	326	240
																		YDL190C	1134	1181	723	497	441	560		YDL190C	627	794	783	112	311	302		YDL190C	120	420	360	164	216	207
																		YDL191W	4245	4420	2694	1522	1451	1415		YDL191W	1841	2161	1946	1138	1438	1170		YDL191W	197	785	864	752	1003	873
																		YDL192W	3673	3088	1894	1475	1272	1471		YDL192W	1843	2248	2006	654	1020	823		YDL192W	188	621	666	729	919	626
																		YDL193W	1117	1042	651	798	974	865		YDL193W	932	1073	935	484	841	750		YDL193W	151	404	504	617	643	554
																		YDL194W	378	433	227	238	283	320		YDL194W	457	674	590	85	186	216		YDL194W	138	429	434	218	280	254
																		YDL195W	2652	2482	1419	990	1021	1123		YDL195W	1483	1963	1748	416	739	787		YDL195W	253	701	803	691	842	644
																		YDL196W	19	20	6	6	6	8		YDL196W	14	21	27	1	6	2		YDL196W	4	16	16	3	10	0
																		YDL197C	740	740	421	274	363	341		YDL197C	523	848	672	203	253	267		YDL197C	152	371	480	267	309	214
																		YDL198C	1372	1392	752	259	255	223		YDL198C	604	842	620	169	201	203		YDL198C	97	267	278	184	236	197
																		YDL199C	390	407	213	214	304	257		YDL199C	328	426	375	85	234	225		YDL199C	63	255	251	152	193	171
																		YDL200C	77	99	60	109	162	105		YDL200C	125	150	143	92	124	127		YDL200C	15	68	83	92	101	90
																		YDL201W	250	221	140	168	203	182		YDL201W	148	186	156	124	145	152		YDL201W	32	95	97	143	145	125
																		YDL202W	1777	1652	984	539	705	622		YDL202W	1218	1585	1422	458	645	720		YDL202W	149	609	656	549	723	597
																		YDL203C	317	301	197	119	143	151		YDL203C	177	248	243	54	129	109		YDL203C	38	141	126	125	160	150
																		YDL204W	4117	4110	2386	2071	3601	2493		YDL204W	9591	10707	9466	1625	2506	2786		YDL204W	1343	4129	4698	2311	2778	1805
																		YDL205C	922	992	574	322	356	420		YDL205C	638	933	757	168	274	271		YDL205C	107	357	410	300	316	278
																		YDL206W	1393	1430	837	406	375	448		YDL206W	1133	1494	1480	95	301	212		YDL206W	192	506	465	134	132	132
																		YDL208W	948	887	529	417	447	503		YDL208W	527	544	533	403	382	333		YDL208W	55	194	247	257	341	276
																		YDL209C	185	196	112	87	90	96		YDL209C	139	138	121	58	60	45		YDL209C	25	67	77	28	52	28
																		YDL210W	43	50	30	42	81	57		YDL210W	375	553	279	29	58	75		YDL210W	26	110	112	55	81	53
																		YDL211C	124	107	65	52	62	61		YDL211C	78	127	115	13	45	56		YDL211C	15	42	62	46	59	42
																		YDL212W	1466	1287	800	540	491	528		YDL212W	748	860	763	325	421	431		YDL212W	89	308	345	293	379	400
																		YDL213C	524	480	258	367	465	404		YDL213C	407	548	467	422	381	433		YDL213C	72	259	289	514	570	459
																		YDL214C	269	207	132	200	292	201		YDL214C	558	743	666	127	209	272		YDL214C	174	578	654	336	369	279
																		YDL215C	4950	4778	3116	2082	2324	2555		YDL215C	3874	4286	4354	442	1736	1841		YDL215C	513	1916	1544	1020	1211	1379
																		YDL216C	289	307	176	142	127	138		YDL216C	193	306	265	29	76	63		YDL216C	55	135	156	63	111	52
																		YDL217C	728	696	412	301	386	419		YDL217C	548	647	557	254	352	376		YDL217C	95	264	357	281	354	324
																		YDL218W	181	172	89	191	582	261		YDL218W	534	507	449	253	518	860		YDL218W	437	1162	1284	653	677	505
																		YDL219W	232	225	157	85	107	99		YDL219W	130	157	130	72	84	67		YDL219W	11	48	70	45	58	53
																		YDL220C	178	189	94	54	48	73		YDL220C	111	149	131	13	27	24		YDL220C	26	85	101	36	60	30
																		YDL222C	757	632	297	235	364	242		YDL222C	614	852	606	158	274	267		YDL222C	166	402	509	270	268	192
																		YDL223C	2572	2449	1382	734	1334	866		YDL223C	4149	5044	4420	490	1028	1147		YDL223C	857	2363	2810	867	989	618
																		YDL224C	798	711	432	382	475	445		YDL224C	497	745	646	130	309	313		YDL224C	97	377	353	244	283	233
																		YDL225W	614	561	341	268	268	292		YDL225W	294	374	370	61	157	142		YDL225W	67	179	151	116	181	111
																		YDL226C	1048	1021	647	657	717	691		YDL226C	534	785	749	332	475	473		YDL226C	101	320	348	485	622	474
																		YDL227C	88	65	42	65	130	85		YDL227C	214	232	254	94	103	117		YDL227C	50	192	201	128	168	133
																		YDL229W	8439	7362	4426	1380	1125	1461		YDL229W	2315	2913	2716	600	874	597		YDL229W	308	1025	1107	459	604	458
																		YDL230W	880	947	489	681	910	712		YDL230W	954	1317	983	515	633	725		YDL230W	214	633	763	693	908	611
																		YDL231C	1252	1215	775	442	503	527		YDL231C	708	943	881	189	472	517		YDL231C	137	452	488	383	372	413
																		YDL232W	485	523	282	325	469	389		YDL232W	514	519	485	350	429	414		YDL232W	65	322	335	406	461	386
																		YDL233W	306	273	165	137	183	196		YDL233W	194	256	249	112	166	159		YDL233W	35	123	144	161	200	147
																		YDL234C	1246	1333	784	902	1225	1074		YDL234C	1076	1275	1301	635	905	915		YDL234C	270	805	898	860	1034	887
																		YDL235C	693	665	360	376	342	339		YDL235C	410	457	444	150	338	259		YDL235C	46	206	212	95	109	103
																		YDL236W	1047	933	642	667	622	690		YDL236W	797	862	784	241	462	361		YDL236W	161	497	517	302	455	356
																		YDL237W	1071	1002	588	702	927	750		YDL237W	771	921	843	260	662	654		YDL237W	126	417	416	480	596	476
																		YDL238C	327	280	182	175	202	186		YDL238C	203	228	247	110	126	167		YDL238C	36	116	151	153	203	140
																		YDL239C	994	937	553	313	393	430		YDL239C	477	432	570	60	244	210		YDL239C	87	357	214	145	149	150
																		YDL240W	314	270	165	116	101	99		YDL240W	136	175	149	36	63	97		YDL240W	24	91	85	82	64	95
																		YDL244W	29	24	23	30	40	33		YDL244W	1195	826	847	51	55	38		YDL244W	143	346	282	43	53	32
																		YDL245C	390	403	221	151	204	167		YDL245C	577	661	595	88	169	177		YDL245C	123	450	493	153	167	132
																		YDL246C	7	7	7	1	3	10		YDL246C	25	16	7	1	5	4		YDL246C	5	18	14	5	4	1
																		YDL247W	416	436	238	171	247	201		YDL247W	363	404	375	124	240	278		YDL247W	83	297	282	226	224	251
																		YDR001C	3143	2926	1634	2100	2573	2265		YDR001C	2846	3666	3298	1192	1729	1842		YDR001C	668	2010	2057	1693	2108	1502
																		YDR002W	3972	3559	2216	2019	2218	2083		YDR002W	2653	3091	2913	1695	1895	1692		YDR002W	339	1254	1369	1357	1536	1323
																		YDR003W	440	433	206	279	295	269		YDR003W	427	450	441	123	259	243		YDR003W	75	242	258	194	239	163
																		YDR004W	240	184	104	59	44	59		YDR004W	88	109	105	13	40	28		YDR004W	17	49	62	34	38	38
																		YDR005C	686	656	398	557	811	649		YDR005C	484	575	593	276	631	660		YDR005C	101	381	316	411	486	558
																		YDR006C	1050	1036	629	480	481	501		YDR006C	728	917	940	135	392	393		YDR006C	148	570	489	269	327	357
																		YDR007W	764	768	470	378	437	398		YDR007W	554	796	714	329	399	391		YDR007W	101	387	452	391	493	416
																		YDR011W	1684	1834	1069	596	954	820		YDR011W	830	967	952	111	614	686		YDR011W	214	759	697	633	689	726
																		YDR013W	240	256	146	138	166	146		YDR013W	184	216	206	77	133	137		YDR013W	31	78	81	78	116	142
																		YDR014W	399	357	259	152	252	236		YDR014W	328	335	348	92	205	221		YDR014W	51	228	227	168	169	181
																		YDR014W-A	52	38	25	24	49	30		YDR014W-A	39	41	54	38	43	58		YDR014W-A	8	26	44	46	36	34
																		YDR015C	0	0	0	0	0	0		YDR015C	0	0	0	0	0	0		YDR015C	0	0	0	0	0	0
																		YDR016C	185	149	100	117	156	133		YDR016C	122	146	138	148	125	146		YDR016C	16	58	50	92	141	132
																		YDR017C	1004	825	576	537	611	634		YDR017C	637	812	761	193	442	493		YDR017C	156	529	467	354	444	447
																		YDR018C	77	88	69	130	319	211		YDR018C	187	241	241	159	298	303		YDR018C	45	184	201	233	250	240
																		YDR019C	1850	1689	1110	748	657	778		YDR019C	971	1395	1150	330	455	399		YDR019C	156	730	745	276	308	197
																		YDR020C	260	256	147	176	150	184		YDR020C	198	227	223	69	115	119		YDR020C	32	134	108	94	90	80
																		YDR021W	93	92	58	101	74	80		YDR021W	66	73	72	43	57	57		YDR021W	10	44	26	35	42	33
																		YDR022C	586	554	386	579	781	643		YDR022C	629	785	730	455	707	728		YDR022C	134	496	583	528	559	567
																		YDR023W	3566	3377	2197	1171	1331	1296		YDR023W	1800	2213	2168	353	838	756		YDR023W	258	933	917	521	765	491
																		YDR025W	4467	4189	2372	861	888	760		YDR025W	1114	1296	1139	564	834	801		YDR025W	112	459	518	413	577	466
																		YDR026C	585	501	334	190	274	263		YDR026C	315	454	388	121	137	164		YDR026C	57	184	207	159	247	149
																		YDR027C	475	460	291	191	181	182		YDR027C	165	261	254	46	137	144		YDR027C	34	151	129	97	115	121
																		YDR028C	2181	2190	1222	739	937	920		YDR028C	1294	1793	1743	365	607	693		YDR028C	320	1024	1124	600	835	622
																		YDR030C	109	105	69	102	171	138		YDR030C	169	236	251	102	118	152		YDR030C	78	215	239	138	191	139
																		YDR031W	1124	1188	723	700	1005	870		YDR031W	1551	1742	1612	427	889	970		YDR031W	189	826	825	533	654	829
																		YDR032C	3413	3492	1884	2177	3118	2451		YDR032C	3816	4250	3687	1912	2851	3055		YDR032C	646	2028	2445	2519	2419	2334
																		YDR033W	7716	7951	4712	1716	988	2023		YDR033W	3557	3953	3646	127	616	382		YDR033W	208	688	635	218	264	203
																		YDR034C	311	312	175	127	160	169		YDR034C	195	208	231	36	128	115		YDR034C	47	133	122	87	93	114
																		YDR034W-B	88	80	48	31	58	32		YDR034W-B	133	144	129	32	65	90		YDR034W-B	55	220	245	124	155	182
																		YDR035W	3598	3518	1990	772	988	862		YDR035W	1250	1604	1437	613	802	800		YDR035W	142	598	551	690	761	588
																		YDR036C	2056	2005	1281	570	650	667		YDR036C	1465	1773	1715	203	422	454		YDR036C	182	681	651	265	382	357
																		YDR037W	4538	4111	2506	1572	1298	1591		YDR037W	1677	2089	1857	621	883	730		YDR037W	221	634	679	492	747	427
																		YDR038C	0	0	0	0	0	0		YDR038C	0	0	0	0	0	0		YDR038C	0	0	0	0	0	0
																		YDR040C	0	0	0	0	0	0		YDR040C	0	0	0	0	0	0		YDR040C	0	0	0	0	0	0
																		YDR041W	1417	1346	866	608	785	700		YDR041W	1239	1458	1441	492	627	726		YDR041W	204	756	798	573	642	643
																		YDR042C	22	19	13	17	22	38		YDR042C	35	37	35	33	30	33		YDR042C	8	23	19	25	23	39
																		YDR043C	534	453	258	504	679	638		YDR043C	620	729	599	245	639	701		YDR043C	149	547	512	495	621	901
																		YDR044W	9959	11734	7878	8427	9934	10041		YDR044W	6551	8107	7377	3157	6448	5332		YDR044W	323	1179	1330	4421	5362	3422
																		YDR045C	197	182	106	179	154	157		YDR045C	131	168	173	70	155	121		YDR045C	17	60	83	73	96	118
																		YDR046C	759	745	467	99	82	136		YDR046C	244	297	290	47	88	60		YDR046C	62	161	180	40	59	50
																		YDR047W	2112	2051	1205	963	1112	1098		YDR047W	1433	1780	1585	559	818	796		YDR047W	189	569	713	732	843	701
																		YDR049W	689	693	393	306	272	307		YDR049W	384	490	438	126	178	197		YDR049W	56	196	181	164	231	143
																		YDR050C	47390	46194	26761	22059	23532	22924		YDR050C	28992	33359	27565	16130	17842	16933		YDR050C	2614	8320	9578	14380	15212	13307
																		YDR051C	609	600	348	399	502	399		YDR051C	398	493	429	365	413	433		YDR051C	85	294	300	341	499	358
																		YDR052C	807	709	442	334	311	350		YDR052C	488	662	700	60	200	178		YDR052C	109	394	354	174	221	157
																		YDR054C	1565	1547	942	562	556	605		YDR054C	901	1179	1109	185	292	300		YDR054C	121	410	473	343	433	232
																		YDR055W	11427	12839	8324	12580	17835	16394		YDR055W	15789	16189	17023	3750	13822	13479		YDR055W	2334	8355	7802	7434	7531	9472
																		YDR056C	1897	1794	1221	2569	3939	3018		YDR056C	2616	3022	2776	2709	3010	3362		YDR056C	392	1551	1742	3225	3668	3266
																		YDR057W	599	562	394	380	461	463		YDR057W	398	465	472	175	274	272		YDR057W	57	182	165	227	273	169
																		YDR058C	462	446	287	297	335	367		YDR058C	334	345	403	138	236	205		YDR058C	33	144	154	155	200	151
																		YDR059C	1424	1536	872	518	837	680		YDR059C	1337	1600	1288	540	852	850		YDR059C	177	809	832	651	661	633
																		YDR060W	919	753	491	201	203	257		YDR060W	406	430	434	98	154	158		YDR060W	58	204	155	119	184	109
																		YDR061W	1803	1808	1153	583	664	697		YDR061W	1103	1361	1393	328	450	394		YDR061W	183	697	685	389	426	308
																		YDR062W	1807	1733	1049	593	525	644		YDR062W	702	860	841	159	323	290		YDR062W	82	239	249	247	279	250
																		YDR063W	581	557	293	597	824	687		YDR063W	530	664	620	435	729	697		YDR063W	86	351	399	349	408	426
																		YDR064W	7407	6722	3968	1366	835	1169		YDR064W	1816	1991	1784	592	748	515		YDR064W	179	494	549	250	318	244
																		YDR065W	455	447	310	222	353	270		YDR065W	282	336	367	77	253	241		YDR065W	67	246	247	199	209	260
																		YDR067C	395	397	292	222	275	269		YDR067C	266	302	334	130	186	218		YDR067C	65	214	207	153	185	178
																		YDR068W	684	636	391	242	321	310		YDR068W	397	467	536	244	252	265		YDR068W	57	269	229	248	292	247
																		YDR069C	668	746	445	244	265	336		YDR069C	497	623	670	58	179	181		YDR069C	113	375	350	159	171	176
																		YDR070C	436	615	304	986	2910	1350		YDR070C	2379	2867	2577	2247	2703	3158		YDR070C	513	1959	2517	2482	2464	1815
																		YDR071C	1587	1411	868	837	740	869		YDR071C	791	955	881	348	584	456		YDR071C	68	314	294	199	232	250
																		YDR072C	1460	1383	754	383	355	434		YDR072C	734	914	884	175	287	262		YDR072C	124	370	418	185	240	185
																		YDR073W	346	358	238	152	100	167		YDR073W	337	400	386	49	93	75		YDR073W	37	147	135	55	52	46
																		YDR074W	9311	8143	4628	3821	3612	4155		YDR074W	6413	9207	7892	882	2407	2086		YDR074W	1204	3294	3653	1981	2400	1731
																		YDR075W	257	245	154	262	329	282		YDR075W	325	411	364	146	240	229		YDR075W	77	255	267	219	232	208
																		YDR076W	462	396	305	307	280	311		YDR076W	446	637	588	45	148	136		YDR076W	66	226	243	181	333	168
																		YDR077W	56716	54941	28881	34194	48561	41420		YDR077W	76813	93304	73237	11814	43035	47129		YDR077W	11417	31515	42082	35893	35280	33941
																		YDR078C	404	402	250	332	451	399		YDR078C	466	432	491	174	307	300		YDR078C	62	231	188	178	206	201
																		YDR079C-A	146	168	108	114	165	131		YDR079C-A	163	170	182	62	114	100		YDR079C-A	12	77	62	79	81	78
																		YDR079W	671	667	428	538	697	537		YDR079W	1005	1208	1141	502	535	621		YDR079W	198	648	777	535	667	604
																		YDR080W	578	593	361	267	359	375		YDR080W	403	503	560	95	243	245		YDR080W	72	279	276	150	177	173
																		YDR081C	772	803	501	223	263	308		YDR081C	475	557	515	64	197	157		YDR081C	63	236	251	114	137	136
																		YDR082W	473	465	278	237	287	247		YDR082W	334	416	412	67	197	214		YDR082W	74	241	215	141	167	200
																		YDR083W	384	380	219	232	213	210		YDR083W	213	195	204	79	150	148		YDR083W	31	122	111	102	164	129
																		YDR084C	254	283	159	242	305	251		YDR084C	203	200	186	127	267	300		YDR084C	26	122	106	158	155	174
																		YDR085C	1054	1264	781	976	1468	1215		YDR085C	1322	1750	1820	664	1006	1135		YDR085C	330	1236	1349	797	954	660
																		YDR086C	1389	1152	828	780	724	741		YDR086C	818	934	859	455	633	554		YDR086C	100	318	293	402	423	393
																		YDR087C	465	407	296	260	273	283		YDR087C	259	318	288	191	202	189		YDR087C	33	134	154	141	165	131
																		YDR088C	382	405	172	202	219	221		YDR088C	235	334	306	143	162	157		YDR088C	48	163	135	144	221	140
																		YDR089W	908	896	623	304	214	310		YDR089W	376	493	483	26	127	98		YDR089W	45	161	109	35	49	46
																		YDR090C	858	828	537	482	647	527		YDR090C	641	752	710	193	449	476		YDR090C	123	374	402	417	566	432
																		YDR091C	1095	923	578	384	287	359		YDR091C	321	381	375	60	176	178		YDR091C	33	118	107	90	123	79
																		YDR092W	850	903	511	836	1283	980		YDR092W	1268	1342	1207	1131	1027	1156		YDR092W	261	834	985	1023	1369	1124
																		YDR093W	0	0	0	0	0	0		YDR093W	0	0	0	0	0	0		YDR093W	0	0	0	0	0	0
																		YDR094W	0	0	0	0	0	0		YDR094W	0	0	0	0	0	0		YDR094W	0	0	0	0	0	0
																		YDR096W	428	328	217	163	171	205		YDR096W	226	269	219	36	138	148		YDR096W	52	169	124	78	68	124
																		YDR097C	683	579	355	173	154	240		YDR097C	335	466	394	89	138	146		YDR097C	57	135	148	111	162	113
																		YDR098C	625	593	417	308	312	331		YDR098C	313	331	320	151	250	229		YDR098C	47	129	118	167	214	173
																		YDR099W	4926	4565	2660	2778	3690	3155		YDR099W	4214	4754	4723	1286	2802	2868		YDR099W	725	2632	2478	2041	2164	2193
																		YDR100W	591	603	354	306	390	327		YDR100W	387	445	459	179	291	282		YDR100W	59	262	234	135	144	144
																		YDR101C	488	479	271	209	136	177		YDR101C	234	248	281	61	102	92		YDR101C	40	141	138	50	105	55
																		YDR103W	750	673	424	287	535	371		YDR103W	748	992	948	192	493	477		YDR103W	229	738	763	301	351	526
																		YDR104C	531	563	330	225	228	239		YDR104C	326	448	445	75	147	176		YDR104C	101	262	271	163	198	142
																		YDR105C	745	726	475	416	528	491		YDR105C	561	576	552	309	417	417		YDR105C	62	246	241	278	314	284
																		YDR106W	162	131	83	80	113	92		YDR106W	103	118	117	32	59	50		YDR106W	23	89	92	56	86	68
																		YDR107C	1061	940	652	480	534	616		YDR107C	853	908	928	106	362	324		YDR107C	96	363	342	245	319	282
																		YDR108W	411	373	232	188	208	229		YDR108W	219	232	226	84	135	123		YDR108W	26	108	105	83	96	78
																		YDR109C	600	555	323	365	516	427		YDR109C	385	591	542	176	351	363		YDR109C	80	317	312	331	390	290
																		YDR110W	269	252	151	96	118	110		YDR110W	176	220	203	61	64	56		YDR110W	39	119	119	59	93	50
																		YDR111C	303	287	177	140	170	172		YDR111C	288	427	360	88	152	139		YDR111C	86	254	263	121	184	116
																		YDR112W	15	15	13	19	27	20		YDR112W	22	22	28	22	24	17		YDR112W	6	21	16	6	11	16
																		YDR113C	286	264	157	96	113	100		YDR113C	195	256	216	48	83	105		YDR113C	36	88	122	81	99	61
																		YDR115W	857	835	507	491	778	557		YDR115W	802	921	836	587	687	727		YDR115W	88	316	357	405	440	589
																		YDR116C	1365	1324	781	437	516	510		YDR116C	825	1042	919	330	450	458		YDR116C	91	397	411	387	451	404
																		YDR117C	526	437	287	240	233	263		YDR117C	302	317	341	74	157	114		YDR117C	55	170	142	93	146	111
																		YDR118W	194	194	105	108	111	127		YDR118W	91	126	136	43	53	64		YDR118W	26	73	65	61	66	57
																		YDR118W-A	0	0	0	2	0	3		YDR118W-A	1	0	0	0	0	0		YDR118W-A	0	1	0	0	0	0
																		YDR119W	579	501	308	245	214	270		YDR119W	262	291	286	42	175	108		YDR119W	50	136	125	71	76	50
																		YDR119W-A	8	5	4	13	20	20		YDR119W-A	13	17	9	20	35	32		YDR119W-A	14	50	46	40	27	34
																		YDR120C	448	488	283	251	276	299		YDR120C	380	435	415	129	180	215		YDR120C	84	266	303	234	273	188
																		YDR121W	372	352	180	138	139	149		YDR121W	190	292	224	110	94	117		YDR121W	22	89	97	137	182	96
																		YDR122W	2122	2048	1224	856	1024	1114		YDR122W	1788	2322	2122	346	785	835		YDR122W	412	1312	1438	657	806	657
																		YDR123C	196	211	127	71	48	80		YDR123C	123	174	159	16	23	29		YDR123C	25	91	105	41	61	36
																		YDR124W	176	178	139	141	227	173		YDR124W	194	197	190	143	225	198		YDR124W	23	89	120	142	151	151
																		YDR125C	225	202	110	149	165	172		YDR125C	160	241	225	19	99	106		YDR125C	35	126	124	102	147	114
																		YDR126W	305	282	166	136	198	177		YDR126W	131	159	167	46	125	122		YDR126W	30	86	59	73	90	72
																		YDR127W	3216	3063	1832	750	805	937		YDR127W	1360	1789	1534	274	557	492		YDR127W	221	739	770	380	447	290
																		YDR128W	531	452	340	199	221	278		YDR128W	282	316	317	87	157	155		YDR128W	57	183	214	144	208	169
																		YDR129C	3014	2900	1722	1435	1857	1770		YDR129C	2302	2779	2667	637	1256	1307		YDR129C	496	1702	1802	1009	1309	1061
																		YDR130C	587	523	305	284	373	346		YDR130C	397	482	465	230	386	391		YDR130C	59	254	258	362	363	397
																		YDR131C	268	240	189	166	179	189		YDR131C	135	196	219	20	71	94		YDR131C	46	131	98	79	115	140
																		YDR132C	159	185	101	176	238	185		YDR132C	208	267	282	76	175	182		YDR132C	59	206	176	137	168	166
																		YDR135C	1747	1641	1073	893	1100	1095		YDR135C	1194	1507	1462	420	878	963		YDR135C	245	730	691	737	761	853
																		YDR137W	468	466	291	272	289	303		YDR137W	330	469	421	96	192	231		YDR137W	83	268	254	184	192	196
																		YDR138W	715	672	408	205	195	274		YDR138W	301	365	377	117	124	113		YDR138W	45	199	175	89	109	85
																		YDR139C	353	396	226	426	724	550		YDR139C	516	538	578	341	625	594		YDR139C	63	349	299	384	386	458
																		YDR140W	242	215	121	150	179	158		YDR140W	163	197	201	127	143	144		YDR140W	30	133	136	132	177	126
																		YDR141C	958	862	551	432	426	550		YDR141C	492	537	619	111	305	293		YDR141C	76	310	239	227	235	191
																		YDR142C	527	511	297	359	449	381		YDR142C	360	443	473	204	423	447		YDR142C	80	289	318	321	370	430
																		YDR143C	744	743	420	343	383	405		YDR143C	472	566	533	135	312	326		YDR143C	95	270	299	261	333	303
																		YDR144C	1758	1711	1017	342	289	335		YDR144C	666	787	709	105	272	226		YDR144C	60	240	253	133	138	141
																		YDR145W	589	590	339	279	288	313		YDR145W	328	460	442	105	223	223		YDR145W	61	191	232	176	226	173
																		YDR146C	625	580	360	138	97	159		YDR146C	276	422	395	36	71	43		YDR146C	34	127	132	24	22	21
																		YDR147W	664	689	422	385	397	392		YDR147W	426	578	512	108	275	281		YDR147W	61	241	225	180	300	273
																		YDR148C	2231	2161	1289	1639	2141	1933		YDR148C	2242	2710	2487	995	1700	1747		YDR148C	319	1087	1160	1540	1896	1603
																		YDR151C	571	534	338	267	400	339		YDR151C	456	546	476	132	298	308		YDR151C	105	331	363	269	334	377
																		YDR152W	663	649	343	439	433	449		YDR152W	492	643	608	585	324	332		YDR152W	89	255	339	377	472	307
																		YDR153C	1218	1131	652	808	1002	887		YDR153C	1330	1739	1525	564	708	849		YDR153C	299	809	1072	992	1005	806
																		YDR155C	18209	17171	9679	13440	18904	14507		YDR155C	19489	22451	18393	14560	18145	18676		YDR155C	3901	12558	15704	14848	14433	12989
																		YDR156W	269	246	146	174	205	178		YDR156W	224	275	222	265	217	215		YDR156W	36	91	165	257	233	212
																		YDR158W	5808	5558	3109	982	1020	1013		YDR158W	2219	3131	2508	631	772	749		YDR158W	308	1008	1152	682	770	627
																		YDR159W	590	495	347	204	159	257		YDR159W	303	347	358	48	126	125		YDR159W	49	196	180	103	122	118
																		YDR160W	738	709	458	373	466	437		YDR160W	473	619	707	191	298	360		YDR160W	138	445	439	347	441	384
																		YDR161W	433	380	264	248	326	279		YDR161W	265	323	320	194	283	376		YDR161W	60	182	190	222	221	260
																		YDR162C	321	319	208	232	233	268		YDR162C	281	287	272	137	187	204		YDR162C	43	140	191	131	222	165
																		YDR163W	267	234	151	168	191	191		YDR163W	208	216	188	180	161	148		YDR163W	18	75	75	124	178	124
																		YDR164C	686	659	437	247	257	286		YDR164C	347	418	398	113	137	152		YDR164C	54	229	235	98	124	84
																		YDR165W	234	240	150	121	210	165		YDR165W	149	139	152	45	134	124		YDR165W	20	84	75	72	93	106
																		YDR166C	683	697	429	297	324	402		YDR166C	527	442	557	51	249	217		YDR166C	85	303	191	109	103	172
																		YDR167W	694	676	419	386	502	457		YDR167W	563	641	590	375	412	380		YDR167W	99	243	356	431	489	318
																		YDR168W	1533	1491	896	954	1123	1077		YDR168W	1196	1377	1527	294	630	703		YDR168W	244	870	776	481	646	563
																		YDR169C	712	735	438	357	468	389		YDR169C	407	539	509	116	304	287		YDR169C	63	253	242	321	373	309
																		YDR170C	1562	1483	867	387	425	490		YDR170C	837	988	957	87	335	327		YDR170C	128	476	454	219	250	292
																		YDR171W	2242	2262	1360	3666	5531	4509		YDR171W	2947	3538	3491	3261	4090	4941		YDR171W	698	2338	2964	5649	6273	5544
																		YDR172W	2185	1931	1264	1234	1015	1261		YDR172W	1178	1509	1351	353	701	734		YDR172W	217	720	726	760	1077	908
																		YDR173C	332	372	235	301	494	362		YDR173C	567	683	635	248	332	359		YDR173C	170	570	731	289	369	281
																		YDR174W	1321	1339	799	545	563	615		YDR174W	876	1090	943	349	405	350		YDR174W	141	454	597	365	408	340
																		YDR175C	1726	1701	1014	640	862	746		YDR175C	1104	1387	1344	395	667	768		YDR175C	193	716	766	640	794	903
																		YDR176W	678	692	442	277	270	285		YDR176W	383	436	419	122	162	158		YDR176W	63	267	287	190	287	199
																		YDR177W	1425	1515	884	1296	1662	1516		YDR177W	1555	1750	1505	990	1256	1158		YDR177W	189	692	808	938	1021	775
																		YDR178W	1445	1560	893	1898	3512	2375		YDR178W	2325	2804	2327	1552	3078	3519		YDR178W	378	1459	1533	2485	2713	3078
																		YDR179C	96	103	57	46	56	44		YDR179C	93	78	103	29	47	49		YDR179C	12	38	39	34	39	45
																		YDR179W-A	246	188	146	141	140	144		YDR179W-A	143	140	149	59	94	94		YDR179W-A	25	81	64	58	47	44
																		YDR180W	581	527	367	196	202	260		YDR180W	262	275	326	44	157	172		YDR180W	34	191	141	63	76	136
																		YDR181C	306	272	176	134	145	189		YDR181C	118	173	180	23	90	85		YDR181C	36	110	123	50	129	83
																		YDR182W	713	722	429	369	430	391		YDR182W	486	530	532	110	318	287		YDR182W	78	258	239	206	265	188
																		YDR183C-A	1	0	0	0	0	0		YDR183C-A	0	0	0	2	0	0		YDR183C-A	0	0	0	0	0	1
																		YDR183W	219	225	126	164	141	146		YDR183W	137	176	137	76	111	111		YDR183W	17	76	72	60	80	77
																		YDR184C	151	152	102	51	46	48		YDR184C	98	112	120	13	35	38		YDR184C	16	60	41	13	31	24
																		YDR185C	152	152	87	102	138	132		YDR185C	135	175	159	81	122	107		YDR185C	15	70	68	102	86	80
																		YDR186C	1647	1675	1100	1316	2279	1880		YDR186C	1569	2051	2116	891	1751	2043		YDR186C	387	1200	1463	1939	2123	2105
																		YDR188W	2647	2551	1387	1029	1145	1125		YDR188W	1556	1994	1664	637	834	866		YDR188W	240	703	796	899	1051	887
																		YDR189W	1136	1104	685	855	1463	975		YDR189W	1087	1364	1314	684	1305	1290		YDR189W	175	765	886	1024	1062	923
																		YDR190C	1124	1005	576	520	508	547		YDR190C	582	683	648	228	374	286		YDR190C	83	269	262	221	299	189
																		YDR191W	401	406	248	283	261	319		YDR191W	303	439	372	149	234	241		YDR191W	82	209	215	150	228	178
																		YDR192C	229	229	122	137	149	138		YDR192C	168	231	183	94	114	155		YDR192C	24	81	123	112	157	104
																		YDR194C	4299	4277	2686	887	972	1086		YDR194C	2002	2580	2489	216	614	691		YDR194C	258	883	853	431	609	613
																		YDR195W	545	492	272	217	234	252		YDR195W	319	393	316	123	182	144		YDR195W	44	198	152	160	163	156
																		YDR196C	352	355	203	200	203	204		YDR196C	223	265	214	117	150	164		YDR196C	46	108	140	123	175	136
																		YDR197W	384	359	213	171	148	197		YDR197W	188	191	203	32	93	93		YDR197W	27	109	99	43	60	73
																		YDR198C	552	571	367	223	258	250		YDR198C	370	459	479	59	160	184		YDR198C	81	245	243	90	117	135
																		YDR200C	558	559	338	310	380	360		YDR200C	404	537	532	143	238	266		YDR200C	101	444	421	182	235	192
																		YDR201W	237	262	122	150	169	155		YDR201W	216	275	245	171	143	136		YDR201W	45	150	183	135	148	103
																		YDR202C	389	377	253	299	503	323		YDR202C	444	446	497	144	342	362		YDR202C	94	309	362	276	390	350
																		YDR204W	653	661	421	596	875	702		YDR204W	775	919	771	619	699	694		YDR204W	153	483	583	653	698	484
																		YDR205W	966	1038	582	480	621	579		YDR205W	808	1032	984	250	569	531		YDR205W	166	504	524	345	401	436
																		YDR206W	1543	1414	837	400	426	482		YDR206W	851	932	924	75	259	263		YDR206W	172	668	584	298	319	299
																		YDR207C	473	350	210	85	79	85		YDR207C	184	283	232	37	62	61		YDR207C	27	88	112	69	79	80
																		YDR208W	955	874	549	312	312	333		YDR208W	496	706	617	132	300	282		YDR208W	93	335	320	211	248	244
																		YDR211W	975	960	608	641	644	755		YDR211W	531	643	619	163	369	362		YDR211W	78	329	326	312	434	373
																		YDR212W	2337	2181	1345	1058	1028	1102		YDR212W	1325	1592	1463	511	767	757		YDR212W	190	604	701	579	854	689
																		YDR213W	713	697	537	410	485	537		YDR213W	467	575	644	134	313	336		YDR213W	94	295	392	333	415	323
																		YDR214W	1027	1037	601	1219	1493	1365		YDR214W	672	699	627	1257	1243	1415		YDR214W	99	326	381	1273	1289	1449
																		YDR216W	548	512	375	430	658	537		YDR216W	1052	1195	1260	93	403	451		YDR216W	317	1076	869	419	494	447
																		YDR217C	222	203	130	87	144	150		YDR217C	143	182	204	38	84	84		YDR217C	34	121	127	73	106	91
																		YDR218C	2	13	6	22	18	15		YDR218C	30	25	28	25	15	12		YDR218C	6	22	10	22	20	12
																		YDR219C	504	450	265	259	303	280		YDR219C	401	505	526	77	183	194		YDR219C	100	334	351	141	235	162
																		YDR221W	1188	1141	670	658	823	755		YDR221W	1017	1295	1190	439	606	608		YDR221W	272	754	798	460	528	443
																		YDR223W	436	375	289	336	708	451		YDR223W	1656	2075	2134	348	627	611		YDR223W	321	1161	1245	411	573	416
																		YDR224C	3233	2924	1815	816	1097	885		YDR224C	2038	2378	2132	516	869	1017		YDR224C	333	1211	1131	667	838	775
																		YDR225W	2508	2219	1319	934	1397	1121		YDR225W	1960	2472	2083	726	1355	1640		YDR225W	305	1030	1215	1250	1516	1348
																		YDR226W	3511	3221	1891	1504	1642	1750		YDR226W	1707	2080	1741	1043	1525	1210		YDR226W	171	514	604	700	846	475
																		YDR227W	419	383	250	124	121	146		YDR227W	233	347	307	29	89	92		YDR227W	58	148	157	54	82	86
																		YDR228C	706	648	397	372	441	469		YDR228C	435	533	523	159	377	366		YDR228C	89	288	301	203	238	252
																		YDR229W	687	664	384	432	514	434		YDR229W	642	770	715	376	360	382		YDR229W	114	421	480	335	403	289
																		YDR230W	3	2	0	1	3	6		YDR230W	5	1	3	2	5	4		YDR230W	0	1	1	1	0	3
																		YDR231C	307	284	199	282	329	252		YDR231C	459	580	529	316	243	219		YDR231C	97	311	377	312	408	224
																		YDR232W	406	413	276	191	198	193		YDR232W	378	394	330	122	211	190		YDR232W	69	119	191	177	177	190
																		YDR233C	4833	4923	2765	3282	4266	3300		YDR233C	3679	4711	4630	2181	3699	3922		YDR233C	814	2671	3111	3460	3318	4089
																		YDR234W	2766	2579	1436	700	791	771		YDR234W	997	1417	1138	363	597	768		YDR234W	181	510	626	915	1014	881
																		YDR235W	557	524	351	274	258	274		YDR235W	286	323	370	105	228	199		YDR235W	49	182	147	88	107	132
																		YDR236C	579	594	349	407	579	479		YDR236C	405	471	437	367	530	577		YDR236C	66	269	274	374	394	385
																		YDR237W	1317	1200	746	462	507	519		YDR237W	758	946	880	233	381	387		YDR237W	98	321	410	334	434	429
																		YDR238C	3273	2982	1834	1658	1700	1983		YDR238C	1653	2076	2003	447	1104	1017		YDR238C	262	833	801	698	978	794
																		YDR239C	319	343	194	130	182	134		YDR239C	210	334	282	116	116	132		YDR239C	39	139	161	115	123	139
																		YDR240C	474	419	301	264	354	337		YDR240C	420	509	469	156	260	265		YDR240C	88	279	264	227	254	201
																		YDR242W	484	458	262	362	558	401		YDR242W	432	525	514	195	425	421		YDR242W	88	329	347	312	362	285
																		YDR243C	190	164	128	184	180	194		YDR243C	146	184	188	70	128	143		YDR243C	54	150	170	116	145	130
																		YDR244W	789	855	463	628	854	852		YDR244W	786	1008	951	426	713	802		YDR244W	175	558	618	594	760	618
																		YDR245W	1110	1030	630	324	345	389		YDR245W	498	621	595	187	261	240		YDR245W	59	239	257	221	268	232
																		YDR246W	231	215	126	56	59	72		YDR246W	109	184	152	48	52	61		YDR246W	15	80	53	48	55	66
																		YDR247W	417	421	233	235	270	265		YDR247W	301	410	328	105	202	237		YDR247W	85	213	227	172	197	173
																		YDR248C	3207	3127	1980	1538	1753	1765		YDR248C	2747	3168	3037	1062	1207	1095		YDR248C	316	1390	1495	993	1238	826
																		YDR249C	431	423	261	282	423	325		YDR249C	324	330	407	145	446	432		YDR249C	136	417	377	479	433	645
																		YDR251W	2539	2491	1532	1075	1132	1231		YDR251W	1907	2323	2156	255	702	730		YDR251W	431	1365	1417	795	962	825
																		YDR252W	141	110	77	151	199	176		YDR252W	101	125	119	134	174	212		YDR252W	16	54	49	122	110	140
																		YDR253C	313	324	172	299	468	377		YDR253C	406	462	400	240	363	385		YDR253C	89	307	330	315	362	435
																		YDR254W	489	534	283	302	399	348		YDR254W	403	413	381	174	319	364		YDR254W	60	281	198	199	206	215
																		YDR255C	547	527	319	335	366	348		YDR255C	429	527	574	61	214	229		YDR255C	149	452	444	232	287	222
																		YDR256C	193	158	100	121	208	181		YDR256C	121	169	140	94	201	189		YDR256C	29	77	88	193	184	193
																		YDR257C	414	332	246	110	108	140		YDR257C	182	252	269	24	46	50		YDR257C	29	103	112	51	116	50
																		YDR258C	3428	3626	2327	3582	5166	4266		YDR258C	5592	6900	6539	2023	3795	4487		YDR258C	1127	3707	4025	4042	4670	4318
																		YDR259C	409	430	234	75	70	91		YDR259C	174	197	201	46	52	56		YDR259C	24	89	68	85	86	61
																		YDR260C	500	532	274	290	294	273		YDR260C	368	506	456	127	270	259		YDR260C	62	204	243	255	300	292
																		YDR261C	802	840	477	238	301	319		YDR261C	743	863	852	129	247	241		YDR261C	123	420	454	159	178	148
																		YDR262W	890	958	496	932	1877	1206		YDR262W	1197	1404	1308	749	1349	1648		YDR262W	270	965	1034	1339	1611	1489
																		YDR263C	244	203	143	177	229	187		YDR263C	223	258	249	109	181	231		YDR263C	62	219	203	151	259	177
																		YDR264C	769	782	476	342	503	403		YDR264C	476	542	580	143	316	358		YDR264C	123	351	381	300	375	416
																		YDR265W	328	334	217	192	224	222		YDR265W	188	234	259	100	203	155		YDR265W	27	152	110	110	116	126
																		YDR266C	877	851	532	319	254	311		YDR266C	336	488	517	109	200	141		YDR266C	86	243	236	131	176	143
																		YDR267C	385	380	227	220	235	223		YDR267C	243	324	255	196	174	191		YDR267C	41	109	152	179	240	156
																		YDR268W	395	414	237	235	316	287		YDR268W	367	485	466	159	262	273		YDR268W	56	232	245	257	296	271
																		YDR269C	0	0	0	0	0	0		YDR269C	0	0	0	0	0	0		YDR269C	0	0	0	0	0	0
																		YDR270W	447	454	221	221	239	244		YDR270W	478	549	514	204	258	260		YDR270W	177	495	494	215	219	277
																		YDR272W	1009	1148	657	1101	1242	1159		YDR272W	1294	1406	1329	1000	868	907		YDR272W	195	753	857	647	906	560
																		YDR273W	142	136	97	165	265	192		YDR273W	141	168	185	214	179	187		YDR273W	29	107	82	142	130	117
																		YDR275W	1978	2084	1382	1211	1821	1582		YDR275W	2167	2590	2701	621	1334	1318		YDR275W	313	1128	1156	1135	1287	1160
																		YDR276C	2673	2591	1434	1072	1526	1104		YDR276C	2115	2161	1904	701	1398	1358		YDR276C	414	1318	1460	726	774	1143
																		YDR277C	506	311	196	419	561	594		YDR277C	543	728	674	325	397	469		YDR277C	229	799	854	581	632	594
																		YDR279W	291	227	157	314	368	390		YDR279W	151	195	167	139	272	250		YDR279W	47	115	131	223	314	255
																		YDR280W	659	626	363	383	387	396		YDR280W	372	470	432	232	324	322		YDR280W	71	210	246	226	319	320
																		YDR281C	19	16	11	12	45	21		YDR281C	39	28	22	10	22	17		YDR281C	18	20	24	25	17	26
																		YDR282C	378	336	187	234	355	246		YDR282C	392	475	496	132	241	273		YDR282C	66	239	263	232	319	297
																		YDR283C	993	927	571	344	377	470		YDR283C	568	637	647	157	298	329		YDR283C	125	332	384	230	261	219
																		YDR284C	874	872	533	427	413	449		YDR284C	422	438	424	193	312	252		YDR284C	39	157	161	122	153	115
																		YDR285W	374	372	243	117	108	103		YDR285W	203	315	255	23	61	56		YDR285W	37	122	122	27	34	29
																		YDR286C	191	206	129	193	271	265		YDR286C	261	272	297	128	235	287		YDR286C	54	232	203	170	178	280
																		YDR287W	491	481	273	325	441	332		YDR287W	437	568	591	200	263	289		YDR287W	82	283	309	271	366	249
																		YDR288W	431	377	267	361	546	383		YDR288W	348	454	433	287	456	559		YDR288W	82	314	347	481	476	572
																		YDR289C	308	310	182	162	197	193		YDR289C	195	274	246	72	124	149		YDR289C	37	98	112	95	135	110
																		YDR290W	0	0	0	0	0	0		YDR290W	0	0	0	0	0	0		YDR290W	0	0	0	0	0	0
																		YDR291W	631	590	401	252	289	336		YDR291W	368	483	468	123	212	214		YDR291W	81	260	261	210	242	192
																		YDR292C	568	560	344	275	299	320		YDR292C	276	352	314	153	267	214		YDR292C	56	162	159	155	181	184
																		YDR293C	6248	6151	3688	2601	3096	3183		YDR293C	4741	6653	6078	454	2216	2593		YDR293C	1349	4453	4567	2456	3555	2823
																		YDR294C	1243	1069	634	544	564	587		YDR294C	738	928	773	498	441	443		YDR294C	145	403	541	362	443	359
																		YDR295C	492	452	294	271	263	286		YDR295C	261	356	335	76	158	144		YDR295C	49	129	156	129	197	114
																		YDR296W	1350	1377	732	524	690	592		YDR296W	1128	1426	1205	642	605	703		YDR296W	136	457	576	642	719	718
																		YDR297W	878	849	563	631	997	702		YDR297W	877	960	902	343	677	787		YDR297W	134	441	533	703	868	747
																		YDR298C	940	823	522	697	1325	861		YDR298C	1304	1553	1393	842	1267	1328		YDR298C	257	836	937	995	1002	990
																		YDR299W	366	320	194	190	176	189		YDR299W	163	174	188	74	137	106		YDR299W	37	91	93	87	117	87
																		YDR300C	784	646	447	528	569	597		YDR300C	553	695	657	170	390	321		YDR300C	104	329	350	297	368	243
																		YDR301W	966	896	519	350	406	473		YDR301W	445	585	606	144	303	297		YDR301W	100	394	352	264	293	261
																		YDR302W	504	443	263	267	220	268		YDR302W	341	356	323	84	139	117		YDR302W	35	131	88	66	64	62
																		YDR303C	730	707	448	217	208	272		YDR303C	326	339	378	77	147	139		YDR303C	60	205	152	92	116	160
																		YDR304C	1800	1770	1075	1148	1356	1321		YDR304C	1401	1631	1507	1283	1186	1028		YDR304C	164	485	651	783	839	726
																		YDR305C	476	573	325	377	550	413		YDR305C	652	713	605	565	379	434		YDR305C	79	304	277	389	458	307
																		YDR306C	1029	1117	612	602	796	728		YDR306C	1128	1479	1406	264	580	540		YDR306C	267	842	831	488	589	493
																		YDR307W	631	589	370	160	160	191		YDR307W	310	417	338	50	96	108		YDR307W	34	136	138	62	65	46
																		YDR308C	217	242	170	199	272	226		YDR308C	210	260	271	143	204	231		YDR308C	37	152	187	128	160	133
																		YDR309C	276	241	194	236	299	255		YDR309C	338	319	294	78	253	211		YDR309C	24	83	76	162	188	138
																		YDR310C	672	575	374	219	232	232		YDR310C	362	541	481	69	150	154		YDR310C	90	305	287	156	216	155
																		YDR311W	685	701	417	238	285	297		YDR311W	366	550	530	118	178	185		YDR311W	84	247	293	160	232	180
																		YDR312W	188	193	98	127	128	112		YDR312W	121	126	154	62	85	64		YDR312W	25	86	90	81	123	92
																		YDR313C	199	200	99	146	182	140		YDR313C	223	291	247	144	163	178		YDR313C	74	182	214	163	211	183
																		YDR314C	102	101	79	81	74	88		YDR314C	96	119	132	24	66	72		YDR314C	33	118	109	47	78	80
																		YDR315C	247	215	133	132	182	188		YDR315C	145	180	166	76	180	143		YDR315C	25	72	91	112	127	131
																		YDR316W	856	916	573	324	343	345		YDR316W	620	752	762	211	260	262		YDR316W	66	254	284	244	316	270
																		YDR317W	122	90	66	69	90	114		YDR317W	104	129	113	39	85	70		YDR317W	15	75	69	62	66	52
																		YDR318W	277	241	173	119	178	164		YDR318W	222	219	220	73	147	145		YDR318W	21	86	73	84	91	111
																		YDR319C	210	241	140	159	158	177		YDR319C	136	139	163	71	141	114		YDR319C	21	75	82	67	74	87
																		YDR320C	477	452	266	225	193	223		YDR320C	218	370	290	59	143	128		YDR320C	49	137	145	101	142	102
																		YDR320C-A	124	120	61	206	268	207		YDR320C-A	192	193	156	327	338	346		YDR320C-A	32	86	111	248	277	222
																		YDR321W	657	597	350	311	293	349		YDR321W	332	432	374	127	226	193		YDR321W	43	136	163	125	182	137
																		YDR322C-A	443	414	225	275	287	285		YDR322C-A	273	266	241	188	345	334		YDR322C-A	42	165	136	253	230	254
																		YDR322W	2551	2538	1510	743	800	828		YDR322W	1394	1825	1627	344	560	589		YDR322W	133	516	560	379	575	529
																		YDR323C	301	268	200	152	164	203		YDR323C	153	186	174	57	111	127		YDR323C	29	99	106	92	132	128
																		YDR324C	498	439	306	202	163	210		YDR324C	229	268	251	28	127	100		YDR324C	45	158	101	58	98	89
																		YDR325W	322	290	179	75	95	85		YDR325W	154	182	172	48	61	50		YDR325W	15	49	45	39	59	35
																		YDR326C	1561	1339	824	453	526	580		YDR326C	730	957	887	167	410	358		YDR326C	140	403	442	333	349	418
																		YDR328C	1407	1366	741	768	972	862		YDR328C	1079	1350	919	780	831	830		YDR328C	128	496	648	762	902	692
																		YDR329C	698	716	411	429	596	561		YDR329C	614	798	683	340	417	453		YDR329C	134	403	539	368	510	396
																		YDR330W	678	718	356	366	436	370		YDR330W	506	701	626	269	274	334		YDR330W	165	500	617	409	419	290
																		YDR331W	865	831	513	355	441	420		YDR331W	458	482	492	101	371	305		YDR331W	77	220	213	163	180	199
																		YDR332W	536	541	300	212	214	210		YDR332W	327	372	402	76	137	138		YDR332W	53	189	200	93	93	97
																		YDR333C	965	921	610	470	417	468		YDR333C	553	719	697	117	303	274		YDR333C	92	360	343	194	246	250
																		YDR334W	881	771	475	173	140	216		YDR334W	342	475	490	121	126	131		YDR334W	86	298	292	122	170	151
																		YDR335W	1486	1354	869	598	681	779		YDR335W	1010	1168	1230	320	509	536		YDR335W	292	861	751	524	603	590
																		YDR336W	486	436	296	342	463	367		YDR336W	355	438	452	362	372	400		YDR336W	45	202	201	289	312	323
																		YDR337W	1047	1046	650	491	509	510		YDR337W	621	803	730	198	300	305		YDR337W	69	291	310	227	300	223
																		YDR338C	762	734	434	356	440	410		YDR338C	471	681	584	201	355	360		YDR338C	123	363	371	272	385	352
																		YDR339C	340	306	191	213	200	193		YDR339C	174	169	193	139	162	128		YDR339C	26	74	81	88	127	101
																		YDR341C	1930	1861	1144	571	497	554		YDR341C	836	980	1013	130	368	321		YDR341C	89	310	344	214	288	265
																		YDR342C	343	376	253	1364	3321	1624		YDR342C	4595	5425	4237	1005	2299	3009		YDR342C	1219	3470	3475	2248	2598	2311
																		YDR343C	217	213	169	172	464	242		YDR343C	289	527	323	148	392	780		YDR343C	468	992	1512	1341	1476	2968
																		YDR344C	9	6	4	3	6	6		YDR344C	6	6	4	2	2	4		YDR344C	1	3	4	2	6	2
																		YDR345C	23093	22699	14234	14487	21285	17556		YDR345C	33328	37679	34336	6933	16128	16968		YDR345C	6075	20047	20184	13110	16718	13375
																		YDR346C	2519	2313	1591	1072	990	1134		YDR346C	1857	2182	2190	462	737	744		YDR346C	306	893	1093	950	1136	939
																		YDR347W	2269	2207	1280	1094	1668	1360		YDR347W	2362	2870	2629	1180	1295	1499		YDR347W	310	1056	1266	1330	1526	1559
																		YDR348C	1635	1642	1004	1067	1705	1330		YDR348C	1529	1988	1946	1050	1134	1301		YDR348C	399	1365	1625	1578	1793	1397
																		YDR349C	986	960	593	431	481	481		YDR349C	593	706	666	149	313	322		YDR349C	103	411	440	322	377	269
																		YDR350C	646	630	422	174	174	173		YDR350C	334	379	391	30	130	121		YDR350C	46	193	131	80	83	75
																		YDR351W	810	763	477	244	287	296		YDR351W	339	484	459	82	232	274		YDR351W	73	266	256	217	261	317
																		YDR352W	481	439	241	294	398	326		YDR352W	442	580	477	109	264	253		YDR352W	158	453	487	180	254	175
																		YDR353W	2056	1943	1171	1643	2334	1800		YDR353W	1681	2094	1865	1304	1858	1938		YDR353W	299	992	1216	1651	1777	1366
																		YDR354W	647	592	325	294	343	339		YDR354W	298	364	279	205	254	240		YDR354W	41	141	106	170	208	160
																		YDR355C	1	1	1	5	4	1		YDR355C	3	0	0	0	6	1		YDR355C	0	0	0	0	0	1
																		YDR356W	487	436	266	105	65	99		YDR356W	221	236	255	37	72	59		YDR356W	32	96	69	58	69	44
																		YDR357C	175	170	87	134	159	209		YDR357C	113	97	134	56	111	99		YDR357C	22	72	64	41	43	75
																		YDR358W	1055	986	619	720	773	767		YDR358W	814	950	1007	159	516	480		YDR358W	125	485	450	286	362	349
																		YDR359C	619	561	394	181	221	202		YDR359C	279	401	403	80	163	191		YDR359C	66	214	262	156	192	181
																		YDR361C	683	630	368	373	385	381		YDR361C	347	389	388	178	313	299		YDR361C	49	145	173	268	280	365
																		YDR362C	655	629	394	488	783	635		YDR362C	624	784	727	325	623	709		YDR362C	165	511	568	557	595	597
																		YDR363W	618	657	391	239	332	278		YDR363W	354	498	491	52	186	214		YDR363W	101	379	317	176	317	214
																		YDR363W-A	843	894	530	733	1037	765		YDR363W-A	693	770	810	427	828	881		YDR363W-A	119	480	537	651	829	898
																		YDR364C	566	491	304	218	232	236		YDR364C	255	352	353	46	144	129		YDR364C	58	164	186	163	211	158
																		YDR365C	333	328	234	145	135	175		YDR365C	213	306	304	31	92	81		YDR365C	28	133	124	62	135	53
																		YDR367W	644	630	393	445	513	438		YDR367W	536	521	496	240	363	362		YDR367W	62	238	197	202	274	247
																		YDR368W	2013	2072	1309	1341	1519	1497		YDR368W	1397	1815	1648	384	1007	976		YDR368W	136	524	513	546	701	610
																		YDR369C	653	632	418	261	300	299		YDR369C	351	508	485	118	227	212		YDR369C	68	277	255	158	198	181
																		YDR370C	540	515	301	460	698	492		YDR370C	545	656	626	178	624	656		YDR370C	131	516	523	482	481	614
																		YDR371C-A	0	0	0	0	0	0		YDR371C-A	0	0	0	0	0	0		YDR371C-A	0	0	0	0	0	0
																		YDR371W	195	212	123	160	240	197		YDR371W	217	205	225	72	164	161		YDR371W	38	134	75	99	81	116
																		YDR372C	1921	1869	1201	845	839	1054		YDR372C	1033	1321	1194	295	572	516		YDR372C	144	498	471	373	490	312
																		YDR373W	475	486	284	360	507	407		YDR373W	264	356	319	215	332	344		YDR373W	29	162	170	267	333	272
																		YDR374C	98	93	53	50	109	60		YDR374C	313	351	304	24	85	85		YDR374C	109	479	476	60	75	47
																		YDR374W-A	331	434	274	347	592	445		YDR374W-A	443	457	414	594	464	509		YDR374W-A	70	302	285	435	390	450
																		YDR375C	1079	1085	666	457	630	559		YDR375C	808	1121	991	413	501	566		YDR375C	169	488	604	495	617	500
																		YDR376W	1257	1114	717	384	479	420		YDR376W	875	1138	1078	328	366	426		YDR376W	121	399	450	390	516	383
																		YDR377W	1660	1758	1044	1379	2186	1609		YDR377W	2313	2404	2452	856	1671	1582		YDR377W	381	1734	1527	1285	1409	1331
																		YDR379C-A	118	127	81	220	341	224		YDR379C-A	336	332	377	205	392	432		YDR379C-A	54	251	242	271	303	397
																		YDR379W	1092	1009	708	391	537	528		YDR379W	786	1049	996	224	402	432		YDR379W	200	609	720	339	451	362
																		YDR380W	554	442	374	551	533	655		YDR380W	920	999	1064	236	411	381		YDR380W	146	465	457	460	574	587
																		YDR381C-A	395	425	229	335	549	410		YDR381C-A	555	595	563	344	461	475		YDR381C-A	124	400	397	467	524	512
																		YDR381W	3921	3690	2197	1425	1308	1536		YDR381W	2387	2806	2694	618	908	720		YDR381W	335	1272	1239	658	763	526
																		YDR382W	4681	4028	2392	963	894	1061		YDR382W	1456	1571	1378	1181	867	694		YDR382W	152	600	617	459	573	533
																		YDR383C	515	530	315	187	213	211		YDR383C	331	471	400	211	173	166		YDR383C	44	186	216	121	181	130
																		YDR384C	381	355	178	166	191	172		YDR384C	241	325	257	140	181	192		YDR384C	44	99	121	160	150	154
																		YDR386W	620	700	411	218	270	249		YDR386W	641	766	782	129	227	288		YDR386W	211	674	768	243	308	243
																		YDR387C	1063	1129	644	471	631	558		YDR387C	826	985	896	177	474	484		YDR387C	118	398	409	289	292	330
																		YDR388W	3131	2958	1776	1724	1929	1912		YDR388W	2292	2797	2553	928	1454	1323		YDR388W	435	1081	1321	1118	1377	956
																		YDR389W	837	861	512	375	341	404		YDR389W	430	585	522	87	251	240		YDR389W	99	331	310	253	288	293
																		YDR390C	585	553	333	269	282	309		YDR390C	371	410	366	133	181	155		YDR390C	58	149	145	131	173	150
																		YDR391C	2468	2544	1468	1171	1694	1371		YDR391C	2412	3064	2798	884	1488	1534		YDR391C	379	1293	1562	1399	1523	1568
																		YDR392W	1127	1101	579	442	608	576		YDR392W	711	932	898	389	426	427		YDR392W	117	405	407	392	465	337
																		YDR393W	823	761	493	348	310	391		YDR393W	473	628	623	123	228	238		YDR393W	73	312	314	220	299	230
																		YDR394W	2065	2028	1189	1262	1448	1375		YDR394W	1134	1447	1299	876	1232	1216		YDR394W	159	538	647	981	1180	1098
																		YDR395W	1663	1496	868	548	571	724		YDR395W	740	721	780	181	358	354		YDR395W	116	348	291	260	307	277
																		YDR397C	344	378	244	249	287	259		YDR397C	230	277	288	225	252	242		YDR397C	36	127	159	186	210	173
																		YDR398W	577	551	310	242	210	247		YDR398W	300	377	324	128	131	116		YDR398W	46	144	147	109	126	73
																		YDR399W	2908	2426	1412	824	697	861		YDR399W	1999	2435	2070	463	718	591		YDR399W	394	1437	1463	296	362	199
																		YDR400W	517	520	340	115	127	151		YDR400W	392	444	440	24	70	91		YDR400W	64	200	164	96	147	132
																		YDR402C	312	310	169	147	217	232		YDR402C	567	600	649	73	157	160		YDR402C	84	349	276	99	119	129
																		YDR403W	83	87	53	52	82	67		YDR403W	338	266	298	36	89	99		YDR403W	104	321	321	86	80	80
																		YDR404C	702	737	396	204	211	207		YDR404C	352	425	378	92	185	149		YDR404C	62	212	221	146	148	131
																		YDR405W	2388	2298	1330	995	1300	1171		YDR405W	2185	2824	2380	989	966	1039		YDR405W	318	931	1207	1215	1495	1203
																		YDR406W	15854	15122	8854	2363	3759	3214		YDR406W	6609	8727	7953	569	2472	2174		YDR406W	791	2241	2323	924	1203	735
																		YDR407C	1015	919	571	306	342	431		YDR407C	367	408	458	78	307	278		YDR407C	61	227	197	133	140	192
																		YDR408C	1937	1768	995	685	725	753		YDR408C	868	1148	873	739	710	583		YDR408C	111	341	460	444	435	338
																		YDR409W	408	407	238	194	173	249		YDR409W	230	259	224	71	155	166		YDR409W	37	124	118	150	197	199
																		YDR410C	313	328	167	143	189	146		YDR410C	161	165	183	55	141	131		YDR410C	18	82	62	84	76	102
																		YDR411C	764	724	423	450	598	462		YDR411C	772	1010	752	330	485	492		YDR411C	116	335	401	333	421	351
																		YDR412W	565	531	327	178	169	178		YDR412W	304	376	353	153	129	117		YDR412W	49	191	220	172	167	129
																		YDR414C	398	364	222	104	82	106		YDR414C	145	166	145	21	55	41		YDR414C	8	36	29	21	25	28
																		YDR415C	607	622	377	303	380	358		YDR415C	377	510	450	146	268	300		YDR415C	74	241	268	210	301	210
																		YDR416W	638	595	372	222	237	231		YDR416W	253	344	344	176	175	231		YDR416W	49	154	201	223	264	252
																		YDR418W	7111	6254	3685	2094	2412	2193		YDR418W	3162	3762	3485	1820	2242	2068		YDR418W	362	1333	1480	1465	1551	1238
																		YDR419W	302	282	180	204	287	242		YDR419W	191	303	310	53	147	169		YDR419W	51	164	183	192	254	168
																		YDR420W	756	793	510	259	268	311		YDR420W	439	574	561	87	219	274		YDR420W	92	338	366	225	263	295
																		YDR421W	219	201	123	138	269	209		YDR421W	159	217	199	177	219	269		YDR421W	66	168	193	183	225	216
																		YDR422C	678	622	351	247	332	294		YDR422C	310	445	395	97	245	284		YDR422C	102	313	314	228	255	273
																		YDR424C	423	411	252	426	566	455		YDR424C	478	513	414	682	542	571		YDR424C	84	240	290	468	555	525
																		YDR425W	513	514	306	295	423	374		YDR425W	421	542	561	82	363	329		YDR425W	100	401	350	215	300	307
																		YDR427W	2298	2361	1569	1600	2067	2134		YDR427W	1811	1501	1720	958	1335	1423		YDR427W	236	970	721	1145	1173	1419
																		YDR428C	205	226	122	209	199	223		YDR428C	155	162	132	34	168	135		YDR428C	23	75	56	71	76	98
																		YDR429C	1638	1541	939	794	728	783		YDR429C	775	920	846	432	577	543		YDR429C	101	317	348	468	583	401
																		YDR430C	1622	1658	956	459	535	592		YDR430C	957	1207	1191	326	394	449		YDR430C	169	549	667	361	422	476
																		YDR432W	1380	1298	743	339	310	398		YDR432W	633	892	782	87	176	209		YDR432W	107	335	444	375	642	438
																		YDR433W	7	9	2	4	0	14		YDR433W	6	4	1	2	1	1		YDR433W	0	3	3	0	1	3
																		YDR434W	1182	1099	746	440	434	547		YDR434W	644	709	701	128	314	285		YDR434W	80	276	299	154	195	180
																		YDR435C	744	861	465	290	385	318		YDR435C	718	959	879	247	301	307		YDR435C	167	527	673	286	311	273
																		YDR436W	649	653	364	355	515	464		YDR436W	547	750	682	168	399	421		YDR436W	121	424	470	311	400	349
																		YDR437W	112	133	52	37	53	50		YDR437W	94	146	113	6	25	20		YDR437W	33	57	72	31	42	23
																		YDR438W	561	569	323	264	358	328		YDR438W	706	851	718	59	269	281		YDR438W	108	390	326	217	242	231
																		YDR439W	256	238	139	225	352	246		YDR439W	172	197	209	158	291	359		YDR439W	44	138	157	234	274	326
																		YDR440W	702	745	380	142	155	165		YDR440W	251	309	376	56	101	129		YDR440W	80	257	258	119	140	98
																		YDR441C	666	644	346	100	132	124		YDR441C	464	598	525	61	127	147		YDR441C	82	315	388	117	126	131
																		YDR443C	456	424	273	128	192	143		YDR443C	243	411	334	40	129	132		YDR443C	83	254	250	158	185	146
																		YDR444W	392	380	221	195	284	225		YDR444W	401	506	524	149	217	219		YDR444W	117	400	470	172	230	170
																		YDR446W	28	30	24	51	129	79		YDR446W	65	78	70	101	92	129		YDR446W	4	59	56	107	119	95
																		YDR447C	4450	3961	2695	1361	1837	1390		YDR447C	2150	2389	2349	1024	1688	1802		YDR447C	247	1121	1181	1016	1236	1063
																		YDR448W	347	301	200	126	80	113		YDR448W	193	209	211	41	100	73		YDR448W	24	104	117	55	95	64
																		YDR449C	305	275	122	166	122	177		YDR449C	140	131	136	44	81	73		YDR449C	20	116	68	58	75	50
																		YDR450W	4283	3883	2421	980	917	952		YDR450W	1374	1509	1407	753	804	778		YDR450W	192	593	696	588	679	576
																		YDR451C	275	275	178	81	82	90		YDR451C	241	353	314	31	76	57		YDR451C	18	70	70	26	32	30
																		YDR452W	3343	3362	1974	1641	2110	1963		YDR452W	1966	2456	2380	1505	1554	1470		YDR452W	378	1195	1361	1126	1435	1088
																		YDR453C	645	659	420	1236	2182	1478		YDR453C	1492	1586	1406	1568	2040	2288		YDR453C	521	1776	2061	2084	1778	2048
																		YDR454C	774	688	416	360	396	396		YDR454C	483	592	525	217	297	246		YDR454C	68	230	246	210	287	213
																		YDR455C	0	0	0	0	0	0		YDR455C	0	0	0	0	0	0		YDR455C	0	0	0	0	0	0
																		YDR456W	758	708	442	321	492	467		YDR456W	551	670	648	176	348	340		YDR456W	98	321	337	225	264	259
																		YDR457W	1863	1677	1126	645	784	868		YDR457W	1240	1377	1243	201	665	631		YDR457W	221	695	690	480	505	601
																		YDR458C	550	490	325	263	294	337		YDR458C	341	461	426	79	211	225		YDR458C	85	287	285	204	243	209
																		YDR459C	635	582	304	237	313	275		YDR459C	372	468	418	176	234	292		YDR459C	67	219	221	232	270	235
																		YDR460W	408	405	249	231	271	237		YDR460W	277	381	328	159	177	185		YDR460W	69	236	281	189	244	142
																		YDR461C-A	196	275	126	323	546	334		YDR461C-A	578	595	369	638	580	685		YDR461C-A	96	341	471	746	785	652
																		YDR461W	67	86	50	44	82	60		YDR461W	83	87	58	100	101	140		YDR461W	17	53	49	93	81	75
																		YDR462W	861	769	401	206	259	238		YDR462W	504	672	525	284	225	255		YDR462W	60	201	300	279	307	273
																		YDR463W	1464	1421	772	1064	1380	1311		YDR463W	1315	1724	1494	319	947	920		YDR463W	243	781	889	735	1058	839
																		YDR464C-A	0	0	0	0	0	0		YDR464C-A	0	0	0	0	0	0		YDR464C-A	0	0	0	0	0	0
																		YDR464W	588	498	355	251	406	346		YDR464W	538	686	596	217	349	423		YDR464W	140	442	449	362	369	373
																		YDR465C	247	240	149	104	57	109		YDR465C	111	128	135	26	45	35		YDR465C	12	55	45	36	31	46
																		YDR466W	833	924	508	332	315	411		YDR466W	586	801	653	104	214	203		YDR466W	115	426	409	193	245	191
																		YDR468C	573	581	351	406	531	468		YDR468C	494	621	612	237	407	361		YDR468C	92	364	374	401	472	382
																		YDR469W	277	238	131	172	197	168		YDR469W	163	187	166	133	161	154		YDR469W	20	92	96	171	192	168
																		YDR470C	816	787	456	421	470	510		YDR470C	638	695	711	179	340	334		YDR470C	100	347	359	271	322	269
																		YDR471W	2218	2065	1239	695	616	593		YDR471W	784	845	674	495	627	582		YDR471W	80	240	328	306	368	328
																		YDR472W	432	459	295	235	281	294		YDR472W	303	334	328	116	212	193		YDR472W	26	123	117	84	104	119
																		YDR473C	268	284	175	173	258	209		YDR473C	237	256	282	106	166	156		YDR473C	36	141	133	150	194	144
																		YDR475C	1575	1617	947	666	1054	918		YDR475C	1051	1690	1526	270	680	749		YDR475C	186	641	727	770	919	625
																		YDR476C	1054	1049	535	526	588	582		YDR476C	717	984	768	467	543	531		YDR476C	101	312	441	495	535	489
																		YDR477W	2164	2122	1262	802	934	955		YDR477W	1607	2143	1976	304	766	801		YDR477W	293	1004	1040	651	713	687
																		YDR478W	104	118	67	82	108	90		YDR478W	74	71	86	48	83	58		YDR478W	16	37	41	56	71	80
																		YDR479C	966	941	547	459	642	564		YDR479C	1005	1256	1142	405	479	530		YDR479C	180	574	578	448	519	394
																		YDR480W	386	376	193	168	183	154		YDR480W	195	276	240	78	128	148		YDR480W	40	128	183	142	168	140
																		YDR481C	1101	987	514	301	527	348		YDR481C	696	835	753	323	422	624		YDR481C	188	663	740	617	747	867
																		YDR482C	324	352	183	194	218	191		YDR482C	258	344	292	234	203	201		YDR482C	59	186	248	277	308	221
																		YDR483W	3111	3122	1805	1435	1555	1478		YDR483W	2021	2282	2014	464	1166	1130		YDR483W	263	887	1040	862	1070	914
																		YDR484W	436	399	248	158	169	197		YDR484W	212	290	296	57	120	120		YDR484W	39	165	103	61	66	70
																		YDR485C	582	585	385	258	327	337		YDR485C	390	563	542	151	257	290		YDR485C	98	288	321	225	301	224
																		YDR486C	381	377	251	217	234	258		YDR486C	275	310	344	84	173	176		YDR486C	50	137	157	124	195	106
																		YDR487C	1022	955	512	687	724	712		YDR487C	838	988	784	688	635	567		YDR487C	130	373	467	408	450	336
																		YDR488C	193	181	98	34	64	64		YDR488C	149	196	167	13	45	38		YDR488C	34	73	110	40	51	28
																		YDR489W	188	171	113	66	59	56		YDR489W	93	138	107	53	54	57		YDR489W	15	47	44	29	32	25
																		YDR490C	1181	1068	592	421	514	440		YDR490C	980	1428	1274	366	424	451		YDR490C	291	898	1045	462	564	492
																		YDR492W	3096	2216	1305	3267	1273	1446		YDR492W	3371	3619	3520	1384	1140	1137		YDR492W	1330	3845	4064	1067	1554	1111
																		YDR493W	868	907	524	319	351	320		YDR493W	677	875	684	208	256	291		YDR493W	61	242	278	244	276	283
																		YDR494W	1888	1793	1079	1061	1014	1049		YDR494W	1646	2028	2033	218	747	629		YDR494W	193	754	682	311	354	489
																		YDR495C	425	345	260	173	195	249		YDR495C	209	237	282	33	91	97		YDR495C	49	177	105	79	80	83
																		YDR496C	597	580	372	335	328	400		YDR496C	394	415	442	100	242	208		YDR496C	76	226	192	122	179	139
																		YDR497C	2530	2318	1367	2040	2393	2240		YDR497C	2514	3014	2712	770	1617	1996		YDR497C	632	1832	2208	2723	3789	2851
																		YDR498C	464	452	209	266	246	239		YDR498C	249	327	306	105	178	178		YDR498C	59	187	244	228	300	198
																		YDR499W	389	366	225	194	246	239		YDR499W	255	307	314	66	170	198		YDR499W	54	248	205	119	194	149
																		YDR500C	1803	1943	1298	956	1074	934		YDR500C	1203	1100	1067	878	968	816		YDR500C	107	506	610	545	582	473
																		YDR501W	529	562	307	250	355	264		YDR501W	440	640	525	158	304	342		YDR501W	78	258	323	235	224	238
																		YDR502C	4371	3506	2153	2459	1807	2010		YDR502C	2225	2455	2424	590	1645	1270		YDR502C	314	1277	1171	1090	1462	1105
																		YDR503C	418	345	223	260	283	251		YDR503C	243	303	268	171	217	183		YDR503C	75	196	219	179	188	177
																		YDR505C	651	632	380	263	385	313		YDR505C	502	533	549	31	163	194		YDR505C	123	395	286	145	186	165
																		YDR506C	97	110	64	70	78	67		YDR506C	127	146	129	13	35	41		YDR506C	29	59	78	74	90	60
																		YDR507C	639	541	358	73	64	104		YDR507C	192	244	251	13	47	42		YDR507C	20	55	57	28	55	21
																		YDR508C	562	428	278	109	110	163		YDR508C	134	177	164	39	73	89		YDR508C	32	93	97	72	96	100
																		YDR510W	1927	1733	1067	1701	2259	1837		YDR510W	1590	1775	1669	1769	1811	1727		YDR510W	222	787	1005	1715	1817	1547
																		YDR511W	492	495	285	363	523	408		YDR511W	474	497	456	497	459	464		YDR511W	71	209	284	442	460	535
																		YDR513W	3200	3024	1785	3372	5075	3842		YDR513W	4272	3989	3955	4821	4870	4914		YDR513W	637	2740	2812	3465	3409	3190
																		YDR514C	332	308	221	167	169	190		YDR514C	235	257	288	109	105	136		YDR514C	33	132	117	79	133	106
																		YDR515W	699	698	434	339	393	385		YDR515W	555	690	697	195	282	266		YDR515W	83	352	326	276	294	271
																		YDR516C	3008	2973	1807	3023	3484	3471		YDR516C	2706	3318	2990	1289	2414	2470		YDR516C	451	1368	1560	2265	2698	2265
																		YDR517W	1004	904	562	711	805	835		YDR517W	715	970	839	626	657	637		YDR517W	117	368	385	610	698	569
																		YDR518W	1334	1392	871	986	1200	1059		YDR518W	1032	1177	1131	474	972	896		YDR518W	152	501	607	591	644	619
																		YDR519W	673	606	386	561	622	578		YDR519W	447	450	413	521	498	438		YDR519W	33	153	163	387	403	342
																		YDR520C	451	399	263	260	335	300		YDR520C	346	471	499	86	228	232		YDR520C	66	315	279	151	203	213
																		YDR523C	83	63	37	36	48	39		YDR523C	122	147	139	20	43	47		YDR523C	23	86	90	37	37	25
																		YDR524C	550	568	338	185	177	216		YDR524C	288	333	347	61	146	150		YDR524C	60	213	205	128	163	148
																		YDR524C-B	4275	3783	2084	1263	708	972		YDR524C-B	2053	2248	2102	822	960	853		YDR524C-B	302	886	930	884	848	849
																		YDR525W-A	579	577	355	398	440	420		YDR525W-A	666	673	596	202	380	294		YDR525W-A	56	212	202	178	198	170
																		YDR527W	400	431	234	295	392	299		YDR527W	359	413	422	325	261	273		YDR527W	57	219	228	265	298	262
																		YDR528W	351	371	237	280	261	318		YDR528W	277	334	323	107	241	196		YDR528W	56	225	211	150	160	161
																		YDR529C	724	664	385	1314	1846	1421		YDR529C	1350	1423	1543	938	1387	1523		YDR529C	282	1220	1308	1379	1705	1382
																		YDR531W	636	590	423	340	253	379		YDR531W	276	305	326	110	249	185		YDR531W	37	129	137	142	178	157
																		YDR532C	302	280	164	102	111	124		YDR532C	170	181	217	49	75	72		YDR532C	19	76	64	53	55	58
																		YDR533C	1065	1253	744	3801	8580	4330		YDR533C	4416	4867	4490	6420	8332	9774		YDR533C	999	3672	3948	7912	7164	7385
																		YDR534C	55	45	25	18	12	18		YDR534C	43	63	39	8	16	15		YDR534C	20	65	58	12	9	10
																		YDR536W	417	229	141	566	624	634		YDR536W	1297	1326	1534	319	412	434		YDR536W	77	229	268	244	270	173
																		YDR538W	391	336	199	315	401	326		YDR538W	434	443	458	248	372	303		YDR538W	31	145	131	230	229	239
																		YDR539W	876	795	468	199	176	233		YDR539W	470	647	605	36	103	86		YDR539W	67	184	215	58	77	53
																		YEL001C	1083	1001	641	542	660	662		YEL001C	615	708	703	252	429	427		YEL001C	94	282	287	302	337	302
																		YEL002C	2630	2700	1600	1517	1731	1719		YEL002C	1959	2172	2098	478	1391	1291		YEL002C	273	864	945	800	944	1113
																		YEL003W	328	249	171	145	162	211		YEL003W	164	139	170	105	131	127		YEL003W	14	46	44	76	84	75
																		YEL004W	409	424	246	242	301	310		YEL004W	295	331	358	52	245	231		YEL004W	46	217	155	92	135	182
																		YEL005C	255	287	132	172	312	249		YEL005C	231	311	272	112	217	278		YEL005C	60	196	218	195	186	220
																		YEL006W	812	671	460	485	616	574		YEL006W	485	593	493	310	579	567		YEL006W	65	262	238	403	443	616
																		YEL007W	971	919	539	510	646	640		YEL007W	697	807	704	120	436	490		YEL007W	101	327	329	322	420	398
																		YEL008W	0	0	1	1	1	0		YEL008W	1	2	1	0	2	2		YEL008W	0	1	1	3	1	1
																		YEL009C	5819	5393	3181	3228	3786	3806		YEL009C	3106	3703	3207	2547	4254	4219		YEL009C	345	1285	1313	2478	2443	3054
																		YEL011W	2297	2297	1287	1930	3300	2650		YEL011W	4935	6204	5917	527	2072	2222		YEL011W	1210	4106	4192	1744	2418	1825
																		YEL012W	656	663	359	573	782	626		YEL012W	806	960	831	668	547	592		YEL012W	121	559	619	529	648	509
																		YEL013W	1598	1529	939	726	676	723		YEL013W	994	1101	1046	145	501	430		YEL013W	166	567	520	266	345	270
																		YEL015W	772	703	400	366	431	410		YEL015W	488	655	545	217	325	320		YEL015W	77	310	327	246	308	238
																		YEL017C-A	1013	1134	731	808	1140	984		YEL017C-A	902	761	791	112	886	893		YEL017C-A	174	658	503	295	322	748
																		YEL017W	898	824	402	417	493	487		YEL017W	621	888	666	376	487	481		YEL017W	103	270	368	490	479	468
																		YEL018C-A	2	2	3	0	1	0		YEL018C-A	2	2	2	0	0	0		YEL018C-A	2	1	2	0	1	0
																		YEL018W	21	24	10	30	43	33		YEL018W	32	31	12	74	46	55		YEL018W	4	14	22	40	28	26
																		YEL020C	1714	1949	1078	1416	1626	1567		YEL020C	1761	2358	2084	969	1064	1025		YEL020C	388	966	1183	890	1014	653
																		YEL020C-B	0	0	0	0	2	1		YEL020C-B	2	0	0	0	0	0		YEL020C-B	0	0	0	0	0	0
																		YEL020W-A	81	55	43	66	58	45		YEL020W-A	61	44	49	115	87	59		YEL020W-A	6	19	32	52	31	46
																		YEL021W	818	758	398	309	249	317		YEL021W	363	472	356	235	188	151		YEL021W	45	152	186	163	197	126
																		YEL022W	833	800	493	260	257	363		YEL022W	408	459	501	125	198	163		YEL022W	76	248	216	140	165	128
																		YEL023C	305	242	162	92	93	88		YEL023C	203	238	224	42	99	70		YEL023C	26	111	126	55	72	51
																		YEL024W	740	561	299	919	991	823		YEL024W	812	891	863	233	597	618		YEL024W	222	821	736	736	958	691
																		YEL025C	750	703	454	329	404	398		YEL025C	448	603	632	158	283	308		YEL025C	105	356	328	183	227	241
																		YEL026W	1314	1208	684	424	148	288		YEL026W	415	374	344	259	189	106		YEL026W	42	125	121	30	71	47
																		YEL027W	9892	9575	5833	3645	3807	3882		YEL027W	6718	7177	6573	1639	3270	2626		YEL027W	612	2266	2179	1386	1491	1390
																		YEL029C	750	787	473	286	240	268		YEL029C	398	441	455	68	178	146		YEL029C	49	177	139	66	95	88
																		YEL030W	191	222	115	81	116	90		YEL030W	145	206	216	28	92	84		YEL030W	89	217	270	78	125	97
																		YEL031W	3863	3693	2340	1450	1340	1657		YEL031W	2153	2411	2362	348	1057	1106		YEL031W	335	1053	1070	788	943	1028
																		YEL032C-A	0	0	0	0	0	0		YEL032C-A	0	0	0	0	0	0		YEL032C-A	0	0	0	0	0	0
																		YEL032W	1192	1156	677	594	1034	761		YEL032W	971	1397	1328	559	735	806		YEL032W	228	641	804	750	850	526
																		YEL034W	5330	3007	1367	2492	1082	1179		YEL034W	2359	2424	2024	2033	1211	1119		YEL034W	774	2210	2735	1031	1252	851
																		YEL036C	1550	1372	719	604	579	504		YEL036C	848	1053	863	510	469	498		YEL036C	185	522	643	541	638	596
																		YEL037C	1754	1628	948	879	945	953		YEL037C	808	1049	925	613	679	753		YEL037C	140	390	466	773	927	897
																		YEL038W	474	490	247	283	388	307		YEL038W	441	543	510	352	370	385		YEL038W	97	332	362	411	513	416
																		YEL039C	1087	807	370	1593	2847	1790		YEL039C	1728	1935	1751	3755	2911	3348		YEL039C	436	1534	1648	2869	2843	2674
																		YEL040W	381	331	225	176	124	130		YEL040W	180	222	205	73	104	98		YEL040W	30	73	93	69	81	80
																		YEL041W	688	711	432	331	411	341		YEL041W	639	869	851	138	251	238		YEL041W	198	611	560	315	327	288
																		YEL042W	1386	1358	797	804	1183	928		YEL042W	1075	1369	1178	507	996	1025		YEL042W	176	628	745	908	975	879
																		YEL043W	1192	1160	719	339	400	412		YEL043W	841	1036	928	163	299	333		YEL043W	173	459	606	365	406	334
																		YEL044W	500	608	279	330	410	394		YEL044W	461	535	464	562	416	402		YEL044W	55	171	231	320	325	339
																		YEL046C	2526	2743	1578	966	1029	1095		YEL046C	1878	2288	2061	240	749	730		YEL046C	263	800	872	827	1023	699
																		YEL047C	2512	2675	1671	3140	3939	3397		YEL047C	2390	3049	2662	2175	2592	2855		YEL047C	310	932	1114	2435	2023	1639
																		YEL048C	241	230	145	128	188	149		YEL048C	181	243	210	56	144	163		YEL048C	54	164	145	156	174	201
																		YEL049W	248	320	336	981	584	977		YEL049W	234	259	214	384	410	333		YEL049W	24	130	130	251	256	168
																		YEL050C	3286	3450	2020	725	853	842		YEL050C	2112	2555	2344	295	664	676		YEL050C	247	895	994	563	634	557
																		YEL051W	4193	4278	2716	1782	1870	1899		YEL051W	3264	3667	3499	1425	1333	1237		YEL051W	382	1466	1605	856	1082	767
																		YEL052W	793	702	408	238	401	297		YEL052W	536	751	683	192	262	308		YEL052W	80	283	313	266	312	236
																		YEL053C	1141	1125	673	329	334	352		YEL053C	401	610	540	112	216	180		YEL053C	94	302	279	148	168	150
																		YEL054C	4177	3778	2171	455	313	399		YEL054C	701	830	777	221	263	157		YEL054C	99	317	328	83	147	89
																		YEL055C	829	748	462	432	501	473		YEL055C	463	544	541	161	324	331		YEL055C	100	312	277	238	264	286
																		YEL056W	442	351	208	151	135	147		YEL056W	181	197	191	82	95	145		YEL056W	24	74	111	98	98	87
																		YEL057C	160	125	96	30	31	32		YEL057C	124	155	143	8	19	18		YEL057C	27	88	80	10	9	4
																		YEL058W	1081	966	470	385	441	409		YEL058W	699	972	805	419	408	326		YEL058W	139	452	535	297	346	326
																		YEL059C-A	153	139	94	73	46	60		YEL059C-A	131	151	131	62	44	33		YEL059C-A	11	27	42	28	43	22
																		YEL060C	9754	9283	5150	6766	11260	8806		YEL060C	14540	16886	14584	3299	7561	9372		YEL060C	3089	8796	10384	11900	14569	11292
																		YEL061C	370	347	239	109	87	133		YEL061C	207	264	270	22	65	61		YEL061C	34	115	115	49	56	50
																		YEL062W	550	570	340	526	1129	529		YEL062W	646	698	758	539	1098	1397		YEL062W	306	1069	1043	1090	1083	1421
																		YEL063C	1548	1484	829	518	501	572		YEL063C	1306	1739	1460	172	422	356		YEL063C	247	678	718	308	378	317
																		YEL064C	238	194	119	81	96	73		YEL064C	110	149	107	17	76	81		YEL064C	13	50	51	31	59	53
																		YEL065W	544	545	309	176	363	243		YEL065W	434	610	532	133	331	359		YEL065W	163	470	559	282	270	271
																		YER001W	2783	2479	1609	674	522	713		YER001W	1559	1810	1874	209	379	296		YER001W	193	627	565	243	312	252
																		YER003C	2001	1573	1068	764	938	871		YER003C	1085	1255	1125	348	640	713		YER003C	118	404	407	530	688	603
																		YER004W	603	637	319	560	1004	603		YER004W	612	787	616	643	949	1290		YER004W	189	545	764	1235	1422	1314
																		YER005W	847	816	549	535	658	624		YER005W	634	785	699	332	517	484		YER005W	131	403	430	431	480	379
																		YER006W	728	699	452	351	465	374		YER006W	479	576	626	179	344	370		YER006W	114	339	395	289	388	316
																		YER007C-A	520	520	298	216	202	254		YER007C-A	270	318	286	80	131	128		YER007C-A	23	94	90	44	66	74
																		YER007W	300	311	214	275	232	282		YER007W	254	302	285	101	221	209		YER007W	40	161	124	112	152	162
																		YER008C	1308	1202	726	347	368	437		YER008C	639	763	811	63	266	309		YER008C	127	391	405	206	292	283
																		YER009W	1402	1228	788	744	707	1027		YER009W	829	677	784	161	545	389		YER009W	77	300	173	182	217	298
																		YER010C	249	229	163	191	246	227		YER010C	223	268	257	118	252	243		YER010C	13	78	85	119	124	163
																		YER011W	6569	6820	4705	9866	9553	10186		YER011W	5148	6798	6135	3767	6849	6028		YER011W	255	1016	1118	3131	3727	2999
																		YER012W	2675	2639	1523	1288	1702	1457		YER012W	1432	1844	1692	840	1400	1463		YER012W	224	701	765	1010	1174	1160
																		YER013W	647	641	438	299	331	326		YER013W	524	654	626	135	217	252		YER013W	123	372	392	243	314	246
																		YER014W	1018	1007	642	737	806	819		YER014W	611	792	717	356	548	519		YER014W	95	329	377	490	572	466
																		YER015W	1170	1125	698	721	1374	921		YER015W	1257	1703	1667	463	1056	1093		YER015W	260	974	1006	823	856	764
																		YER016W	290	262	145	111	93	101		YER016W	150	166	136	79	82	57		YER016W	24	54	80	55	77	49
																		YER017C	2045	2213	1281	964	1365	1146		YER017C	1928	2617	2280	608	1044	1130		YER017C	400	1193	1508	1286	1385	1163
																		YER018C	225	208	110	200	303	255		YER018C	254	319	261	261	269	266		YER018C	30	92	115	274	295	291
																		YER019C-A	945	931	494	663	713	694		YER019C-A	781	881	661	653	679	620		YER019C-A	90	259	321	511	556	465
																		YER020W	689	649	318	237	295	286		YER020W	386	655	521	120	212	215		YER020W	76	242	313	207	268	233
																		YER021W	3914	3940	2372	2312	2924	2851		YER021W	2906	2995	3267	1225	1766	1964		YER021W	584	2035	1896	1721	2123	1845
																		YER022W	388	375	223	210	207	271		YER022W	215	302	264	88	157	127		YER022W	40	124	140	95	114	83
																		YER023C-A	0	0	0	0	0	0		YER023C-A	0	0	0	0	0	0		YER023C-A	0	0	0	0	0	0
																		YER023W	1242	1150	614	500	610	538		YER023W	864	946	791	625	454	390		YER023W	70	269	340	429	469	322
																		YER024W	665	660	347	334	442	387		YER024W	530	714	608	198	364	396		YER024W	132	372	434	379	414	369
																		YER025W	2153	1930	1202	963	976	1047		YER025W	1039	1273	1210	361	739	717		YER025W	167	526	480	534	690	638
																		YER026C	1223	1172	690	1236	1480	1290		YER026C	1668	1755	1689	534	1198	1122		YER026C	379	1198	1259	737	889	708
																		YER027C	855	751	409	348	361	385		YER027C	609	705	624	138	231	217		YER027C	91	307	336	242	298	202
																		YER028C	1169	1044	546	609	894	863		YER028C	615	785	709	478	774	781		YER028C	183	506	578	678	762	771
																		YER029C	320	292	155	122	108	157		YER029C	221	248	184	98	82	76		YER029C	27	69	87	71	113	52
																		YER030W	357	325	168	203	242	197		YER030W	249	281	227	227	184	185		YER030W	33	109	133	178	217	143
																		YER031C	932	847	500	574	511	637		YER031C	561	659	641	306	361	294		YER031C	62	211	255	234	320	157
																		YER032W	459	428	241	81	56	96		YER032W	146	175	167	13	41	30		YER032W	12	44	51	17	25	15
																		YER033C	700	694	430	254	327	309		YER033C	371	534	540	76	260	305		YER033C	84	290	294	200	295	284
																		YER034W	139	163	61	142	125	186		YER034W	79	133	92	104	109	94		YER034W	8	34	38	84	70	62
																		YER035W	954	884	502	830	1090	806		YER035W	1745	1929	1591	825	998	1196		YER035W	288	990	1322	1518	1713	1593
																		YER036C	3148	2673	1589	1060	1231	1170		YER036C	1765	2120	1946	700	977	927		YER036C	292	898	1075	887	1040	730
																		YER037W	1686	1743	1074	1234	1981	1344		YER037W	1774	2070	2144	849	1454	1589		YER037W	520	1786	1977	1440	1852	1692
																		YER038C	305	307	168	174	280	206		YER038C	179	247	241	83	244	263		YER038C	45	156	128	100	131	206
																		YER039C	0	0	0	0	0	0		YER039C	0	0	0	0	0	0		YER039C	0	0	0	0	0	0
																		YER039C-A	20	16	6	14	13	16		YER039C-A	16	15	14	1	15	6		YER039C-A	5	10	11	5	10	5
																		YER040W	477	495	288	150	152	179		YER040W	270	397	318	47	122	137		YER040W	61	201	211	95	132	132
																		YER041W	601	659	355	253	381	382		YER041W	498	709	662	155	247	286		YER041W	146	456	511	258	332	198
																		YER042W	257	236	132	175	248	165		YER042W	243	264	248	155	216	260		YER042W	51	157	168	195	227	224
																		YER043C	8457	7070	4460	3728	3229	3500		YER043C	4322	4675	4268	1059	2763	2444		YER043C	618	2045	2077	1608	2266	1691
																		YER044C	5274	4334	2674	3923	3556	3480		YER044C	2798	2799	2689	2222	3222	2534		YER044C	323	1231	1116	1388	1720	1439
																		YER044C-A	261	220	151	124	150	147		YER044C-A	300	291	266	125	189	115		YER044C-A	32	137	95	31	43	24
																		YER045C	1418	1394	836	1010	1209	1316		YER045C	1318	1650	1562	221	805	617		YER045C	132	483	481	401	470	254
																		YER046W	162	174	84	92	107	104		YER046W	130	141	126	70	70	50		YER046W	4	46	40	34	44	25
																		YER047C	348	307	191	131	131	137		YER047C	189	265	257	76	97	82		YER047C	53	175	193	99	90	81
																		YER048C	1650	1491	836	670	749	716		YER048C	1149	1454	1310	643	611	641		YER048C	214	661	772	582	705	526
																		YER048W-A	717	795	398	471	604	482		YER048W-A	630	752	606	378	561	590		YER048W-A	79	354	410	499	557	513
																		YER049W	1175	943	540	506	614	603		YER049W	562	578	633	263	406	407		YER049W	103	331	304	301	414	255
																		YER050C	1409	1454	800	851	1225	929		YER050C	1534	1877	1759	1130	978	1172		YER050C	243	1023	1162	1133	1209	1079
																		YER051W	352	334	200	213	247	248		YER051W	196	272	232	91	190	229		YER051W	44	147	143	181	222	229
																		YER052C	3256	3271	1790	745	619	719		YER052C	926	1234	957	168	439	423		YER052C	176	557	535	270	420	405
																		YER053C	1840	1808	984	1414	1377	1384		YER053C	1463	1778	1459	1096	1094	979		YER053C	183	634	651	610	785	494
																		YER053C-A	52	44	22	40	77	50		YER053C-A	81	68	67	36	85	98		YER053C-A	12	39	32	67	105	81
																		YER054C	1060	1135	668	886	1239	1132		YER054C	1642	2256	2066	604	922	909		YER054C	381	1247	1386	926	1099	958
																		YER055C	3013	2621	1607	534	389	434		YER055C	755	938	805	218	259	266		YER055C	181	664	632	171	251	193
																		YER056C	1276	1210	770	826	452	556		YER056C	737	828	771	367	403	395		YER056C	138	474	434	277	341	274
																		YER056C-A	2280	2193	1377	648	683	545		YER056C-A	750	850	811	581	562	546		YER056C-A	87	329	383	428	527	483
																		YER057C	2134	1949	1168	621	525	672		YER057C	843	946	860	449	500	425		YER057C	58	212	190	207	276	219
																		YER058W	410	396	234	187	183	197		YER058W	321	365	306	164	131	175		YER058W	31	138	160	124	141	138
																		YER059W	470	418	239	176	230	201		YER059W	263	322	290	81	184	193		YER059W	47	190	179	134	172	150
																		YER060W	760	831	487	272	300	315		YER060W	720	877	856	102	261	231		YER060W	128	416	514	193	206	221
																		YER060W-A	174	119	74	125	140	121		YER060W-A	186	229	203	47	128	110		YER060W-A	23	60	78	103	106	99
																		YER061C	526	520	301	308	255	306		YER061C	301	460	417	133	198	205		YER061C	50	153	201	191	236	239
																		YER062C	11488	10179	5879	5899	5496	5861		YER062C	7413	8360	7766	2894	4173	3614		YER062C	797	2590	3015	2995	3105	2040
																		YER063W	1033	912	489	496	573	542		YER063W	669	784	743	372	480	453		YER063W	94	363	409	401	417	372
																		YER064C	388	327	214	238	343	270		YER064C	329	439	403	114	306	310		YER064C	49	212	224	187	169	224
																		YER065C	514	419	241	289	282	304		YER065C	315	441	388	201	218	232		YER065C	53	171	207	184	242	167
																		YER067W	1972	2359	1344	1063	2141	1543		YER067W	2353	3287	2964	1205	1792	2175		YER067W	396	1634	1669	1512	1454	2136
																		YER068W	762	755	455	351	432	406		YER068W	439	627	479	178	304	342		YER068W	93	248	337	270	305	276
																		YER069W	1737	1701	1068	1080	1537	1448		YER069W	776	961	966	534	1192	1329		YER069W	169	564	629	1244	1365	1450
																		YER070W	2904	2419	1680	635	640	813		YER070W	1912	2567	2111	140	427	400		YER070W	144	434	403	314	408	325
																		YER071C	583	498	318	378	439	459		YER071C	373	375	453	172	353	316		YER071C	51	242	190	176	195	265
																		YER072W	930	908	463	553	714	668		YER072W	669	765	664	354	549	537		YER072W	95	346	348	341	346	393
																		YER073W	2113	2108	1127	359	258	330		YER073W	505	728	655	103	183	157		YER073W	105	309	300	142	187	121
																		YER074W	5178	4569	2745	1602	1444	1492		YER074W	1600	1925	1743	1190	1422	1130		YER074W	209	669	769	692	937	747
																		YER074W-A	188	231	132	238	246	255		YER074W-A	180	182	156	176	266	275		YER074W-A	21	85	74	135	172	198
																		YER075C	884	792	538	402	428	530		YER075C	594	742	797	71	297	258		YER075C	91	326	275	184	264	269
																		YER078C	967	971	591	487	624	553		YER078C	713	1005	906	275	476	442		YER078C	156	446	456	304	452	412
																		YER078W-A	13	18	6	9	9	6		YER078W-A	11	22	25	6	13	13		YER078W-A	4	16	14	18	19	12
																		YER079C-A	0	1	0	0	0	0		YER079C-A	0	0	0	0	0	0		YER079C-A	0	1	1	1	0	0
																		YER080W	1593	1579	1056	760	959	914		YER080W	1387	1721	1689	356	691	803		YER080W	241	827	854	505	619	653
																		YER081W	4229	3438	2196	1382	661	1409		YER081W	1509	1902	1900	125	358	219		YER081W	248	730	817	83	115	95
																		YER082C	319	280	210	236	218	205		YER082C	181	195	185	154	201	198		YER082C	19	93	87	136	163	106
																		YER083C	854	843	448	668	884	736		YER083C	533	665	614	309	735	706		YER083C	93	254	298	481	554	486
																		YER084W	153	170	97	173	344	274		YER084W	365	437	405	376	423	363		YER084W	100	278	378	325	320	325
																		YER085C	7	5	1	3	6	2		YER085C	19	22	13	7	3	1		YER085C	6	18	14	2	2	4
																		YER086W	4349	4081	2513	976	830	1080		YER086W	1797	2327	1980	371	645	530		YER086W	265	786	804	367	491	369
																		YER087C-B	785	874	524	423	548	494		YER087C-B	517	649	532	343	454	470		YER087C-B	54	274	253	351	338	306
																		YER087W	809	841	523	426	431	489		YER087W	729	950	868	195	283	324		YER087W	104	414	402	250	316	252
																		YER088C	2550	2578	1479	1383	2220	1631		YER088C	2764	3667	3269	1292	2040	2546		YER088C	724	2330	3034	2710	2559	3146
																		YER089C	1639	1396	777	430	472	420		YER089C	794	1028	885	299	347	343		YER089C	130	377	519	441	526	394
																		YER090C-A	0	0	0	0	0	0		YER090C-A	0	0	0	0	0	0		YER090C-A	0	0	0	0	0	0
																		YER090W	1348	1308	815	575	643	707		YER090W	646	800	718	371	432	432		YER090W	89	287	308	389	462	347
																		YER091C	16083	13664	7792	4265	2795	4009		YER091C	5101	6250	5975	720	2066	1633		YER091C	731	2421	2649	1008	1368	646
																		YER092W	318	296	165	229	224	220		YER092W	216	241	190	262	200	156		YER092W	25	94	105	188	173	171
																		YER093C	823	824	528	279	413	383		YER093C	570	734	790	132	286	348		YER093C	176	572	500	238	315	299
																		YER093C-A	210	229	126	160	293	165		YER093C-A	222	305	196	301	315	370		YER093C-A	45	136	168	280	262	294
																		YER094C	2160	2187	1232	1137	1472	1171		YER094C	1615	1978	1697	970	1060	1114		YER094C	241	824	1010	1068	1156	1044
																		YER095W	868	730	389	278	423	372		YER095W	631	878	746	216	323	405		YER095W	110	293	351	481	500	501
																		YER096W	460	423	280	263	260	269		YER096W	477	480	470	103	208	207		YER096W	60	257	243	175	206	164
																		YER098W	660	641	389	340	419	421		YER098W	614	957	921	87	268	306		YER098W	161	571	527	273	344	305
																		YER099C	914	853	495	686	972	771		YER099C	939	1134	1070	471	782	930		YER099C	359	1229	1387	931	1093	1151
																		YER100W	1149	1141	654	583	609	614		YER100W	1056	1221	1174	333	476	455		YER100W	215	731	755	436	603	441
																		YER101C	644	704	408	298	414	352		YER101C	893	1116	1018	189	352	374		YER101C	180	650	658	332	337	326
																		YER102W	5497	4912	2873	801	697	785		YER102W	1328	1691	1468	512	716	460		YER102W	138	434	512	248	331	216
																		YER103W	881	960	565	5152	10738	6385		YER103W	8352	9848	8745	5433	6871	7485		YER103W	2567	8066	8843	5520	7289	3917
																		YER104W	614	656	409	557	711	551		YER104W	713	930	849	292	458	474		YER104W	104	435	453	436	500	401
																		YER105C	1152	968	647	404	455	578		YER105C	474	529	580	96	272	287		YER105C	69	250	212	128	144	140
																		YER106W	40	30	23	39	37	43		YER106W	92	102	102	7	40	20		YER106W	10	40	20	11	16	18
																		YER107C	348	339	221	159	118	173		YER107C	187	222	173	80	89	66		YER107C	21	70	77	49	68	54
																		YER107W-A	9	7	8	6	4	7		YER107W-A	3	6	3	0	7	1		YER107W-A	0	1	2	0	3	1
																		YER109C	424	381	195	159	106	175		YER109C	155	253	234	37	66	58		YER109C	41	102	113	86	125	83
																		YER110C	1235	1057	663	501	602	661		YER110C	929	986	953	144	486	443		YER110C	166	504	442	274	370	320
																		YER111C	676	566	411	158	170	212		YER111C	357	463	478	51	108	120		YER111C	70	240	171	51	100	74
																		YER112W	612	563	340	342	308	343		YER112W	319	370	325	158	294	225		YER112W	37	147	143	176	201	193
																		YER113C	563	490	293	234	275	264		YER113C	372	438	389	82	168	199		YER113C	50	156	171	161	190	133
																		YER114C	621	566	332	203	239	240		YER114C	320	456	442	105	137	164		YER114C	78	246	290	188	224	171
																		YER117W	4318	3665	2035	1209	1311	1164		YER117W	1754	2068	1711	1090	1138	1121		YER117W	232	732	895	851	1079	791
																		YER118C	395	366	212	157	149	169		YER118C	248	280	247	63	114	87		YER118C	27	102	103	90	107	115
																		YER119C	1019	1100	638	919	1360	1113		YER119C	1482	1965	1527	545	1084	1100		YER119C	296	958	1171	730	914	584
																		YER120W	1270	1175	699	592	665	616		YER120W	747	901	851	352	508	501		YER120W	94	259	347	440	474	365
																		YER121W	33	32	22	36	71	57		YER121W	50	78	50	41	82	73		YER121W	6	55	44	76	66	68
																		YER122C	1404	1353	788	519	536	625		YER122C	611	862	727	230	433	395		YER122C	88	285	351	283	360	287
																		YER123W	449	500	295	163	121	209		YER123W	277	354	303	21	84	66		YER123W	47	153	132	82	98	73
																		YER124C	557	512	317	138	182	236		YER124C	284	313	327	40	119	100		YER124C	78	344	340	48	70	52
																		YER125W	3381	3272	1889	1443	1648	1766		YER125W	2211	2813	2695	286	1121	1186		YER125W	487	1520	1667	1074	1509	1186
																		YER126C	565	487	347	276	249	251		YER126C	286	301	332	130	259	170		YER126C	28	123	139	138	150	119
																		YER127W	346	348	175	176	185	187		YER127W	155	196	188	156	122	107		YER127W	27	113	115	134	159	112
																		YER128W	87	92	68	49	84	78		YER128W	66	73	75	59	74	62		YER128W	9	41	30	55	66	39
																		YER129W	2041	1903	1127	579	587	655		YER129W	1154	1502	1440	247	451	433		YER129W	284	939	970	466	585	430
																		YER130C	1159	1276	800	462	601	515		YER130C	704	803	917	104	392	419		YER130C	153	565	438	232	265	302
																		YER131W	2243	1948	1140	172	93	117		YER131W	306	370	412	99	99	77		YER131W	55	161	182	24	47	30
																		YER132C	782	781	490	272	366	407		YER132C	396	598	593	87	211	229		YER132C	96	242	237	211	324	225
																		YER133W	3566	3543	2157	2075	2195	2291		YER133W	2825	3003	3190	433	1425	1461		YER133W	392	1448	1189	1030	1407	1224
																		YER136W	2479	2364	1431	1625	2036	1882		YER136W	2140	2581	2446	684	1641	1631		YER136W	385	1239	1423	1375	1528	1418
																		YER137C	98	106	76	119	154	103		YER137C	83	112	77	98	106	97		YER137C	15	30	43	82	94	74
																		YER139C	451	417	271	177	241	225		YER139C	254	352	328	59	155	152		YER139C	67	189	190	129	172	158
																		YER140W	438	406	238	195	180	192		YER140W	213	299	271	61	133	110		YER140W	49	155	188	95	131	79
																		YER141W	3027	2711	1584	1574	1523	1501		YER141W	2825	3625	2932	486	980	1062		YER141W	617	1807	1935	985	1400	984
																		YER142C	286	276	163	262	413	267		YER142C	241	303	317	248	277	346		YER142C	60	195	259	381	422	397
																		YER143W	967	879	541	764	927	891		YER143W	822	929	915	424	737	845		YER143W	208	688	800	669	833	798
																		YER144C	562	538	327	191	228	209		YER144C	357	533	507	77	204	204		YER144C	131	405	443	208	264	263
																		YER145C	289	240	112	85	128	78		YER145C	167	246	179	120	117	122		YER145C	33	91	94	85	129	93
																		YER145C-A	2	1	0	0	1	0		YER145C-A	1	1	1	1	0	0		YER145C-A	0	1	0	0	0	1
																		YER146W	1	3	0	1	4	1		YER146W	1	2	1	4	1	3		YER146W	0	0	2	2	3	2
																		YER147C	150	158	74	68	75	67		YER147C	99	141	117	51	59	58		YER147C	19	64	69	72	76	33
																		YER148W	903	820	495	304	373	319		YER148W	424	547	527	150	289	314		YER148W	85	252	267	301	319	295
																		YER149C	456	504	252	211	302	227		YER149C	308	404	398	178	239	268		YER149C	140	460	513	260	256	301
																		YER150W	3226	3949	1976	2149	3416	2656		YER150W	4792	5535	5071	1886	3458	3788		YER150W	1780	5593	7134	3232	3077	3719
																		YER151C	923	907	518	349	299	416		YER151C	491	558	540	215	253	252		YER151C	77	260	255	182	228	161
																		YER152C	1227	1162	639	635	767	733		YER152C	1036	1533	1196	685	581	619		YER152C	235	616	757	618	772	612
																		YER153C	171	181	101	88	99	116		YER153C	168	294	225	22	34	46		YER153C	43	109	144	70	130	38
																		YER154W	891	879	514	371	468	451		YER154W	674	992	803	282	391	414		YER154W	100	320	448	379	375	308
																		YER155C	1520	1415	912	529	637	715		YER155C	831	891	969	198	516	533		YER155C	132	463	364	365	404	464
																		YER156C	1071	946	504	438	404	428		YER156C	579	691	574	338	392	344		YER156C	65	198	260	348	376	326
																		YER157W	951	872	548	246	266	275		YER157W	342	461	486	70	158	142		YER157W	48	161	163	96	129	124
																		YER158C	1014	1189	791	842	1349	1071		YER158C	1548	2275	1958	378	1261	1522		YER158C	399	1426	1683	1051	1157	1203
																		YER159C	767	741	421	324	266	317		YER159C	800	793	660	375	233	242		YER159C	97	395	457	233	287	235
																		YER161C	754	625	370	230	247	266		YER161C	365	488	486	132	184	183		YER161C	87	270	310	277	327	222
																		YER162C	838	912	517	296	447	344		YER162C	843	1050	1030	217	391	396		YER162C	172	643	714	424	538	488
																		YER163C	768	788	408	527	656	578		YER163C	593	811	676	563	583	613		YER163C	92	317	374	421	472	433
																		YER164W	862	826	531	259	306	320		YER164W	369	579	533	157	226	281		YER164W	88	291	350	310	339	285
																		YER165C-A	0	0	0	0	0	0		YER165C-A	0	0	0	0	0	0		YER165C-A	0	0	0	0	0	0
																		YER165W	10118	9187	5824	3914	4095	4535		YER165W	5919	7374	7070	1113	2809	2720		YER165W	937	3013	3522	2356	3122	2444
																		YER166W	1777	1700	1038	558	652	655		YER166W	1092	1362	1227	369	513	492		YER166W	197	591	711	481	545	467
																		YER167W	1111	1122	618	397	504	553		YER167W	583	881	816	110	301	374		YER167W	196	568	646	425	564	435
																		YER168C	638	662	406	265	352	360		YER168C	414	545	523	145	268	273		YER168C	77	236	283	204	206	202
																		YER169W	538	566	328	290	325	388		YER169W	524	768	626	175	269	276		YER169W	115	386	471	235	302	259
																		YER170W	266	204	106	127	128	120		YER170W	179	202	159	103	136	116		YER170W	39	91	105	91	139	106
																		YER172C	802	769	512	334	404	415		YER172C	495	631	664	84	316	332		YER172C	185	522	482	202	279	292
																		YER173W	339	332	241	201	230	235		YER173W	205	243	254	56	151	160		YER173W	48	179	170	106	173	118
																		YER174C	1694	1614	978	1150	1378	1227		YER174C	1347	1742	1461	584	1036	936		YER174C	225	768	792	627	736	624
																		YER175C	603	648	353	295	317	304		YER175C	340	491	410	184	217	206		YER175C	43	168	199	152	204	133
																		YER177W	10451	10399	5777	6620	7113	7341		YER177W	7016	8585	7249	3877	5594	5142		YER177W	673	2240	2823	4506	4869	3746
																		YER178W	4717	4309	2517	2527	2882	2794		YER178W	3619	4535	3797	1630	2111	2108		YER178W	693	2010	2431	1921	2300	1490
																		YER179W	38	39	23	71	105	52		YER179W	44	65	68	30	55	60		YER179W	15	36	35	45	58	74
																		YER180C	323	259	186	143	187	158		YER180C	160	213	173	71	187	170		YER180C	29	90	67	76	102	147
																		YER180C-A	95	98	56	64	58	59		YER180C-A	48	76	74	5	38	28		YER180C-A	10	28	29	34	49	37
																		YER182W	1891	2116	1200	1161	1961	1472		YER182W	2374	2905	2680	1398	1494	1763		YER182W	358	1259	1505	1466	1679	1391
																		YER183C	218	223	137	207	242	202		YER183C	227	253	240	163	200	214		YER183C	30	82	110	146	153	140
																		YER184C	478	472	282	176	230	222		YER184C	487	559	521	54	188	200		YER184C	118	369	344	143	151	159
																		YER185W	76	92	43	17	15	21		YER185W	62	83	101	2	8	26		YER185W	19	57	41	8	12	26
																		YFL001W	290	294	182	163	184	187		YFL001W	122	205	208	67	142	94		YFL001W	31	109	107	66	82	65
																		YFL002C	729	635	415	352	336	323		YFL002C	365	433	410	205	257	214		YFL002C	76	250	264	151	195	145
																		YFL003C	120	153	91	149	248	203		YFL003C	147	179	225	43	156	150		YFL003C	47	158	102	124	154	153
																		YFL004W	1699	1601	1009	736	900	911		YFL004W	851	965	917	200	597	573		YFL004W	145	502	402	387	443	416
																		YFL005W	1362	1280	783	1307	1597	1357		YFL005W	1175	1329	1213	733	1316	1298		YFL005W	157	584	576	899	970	1006
																		YFL007W	1664	1662	1059	775	1028	1017		YFL007W	1700	1811	1750	642	978	1101		YFL007W	405	1242	1232	862	841	1075
																		YFL008W	602	506	355	144	126	122		YFL008W	250	365	322	86	114	110		YFL008W	39	150	154	123	129	135
																		YFL009W	661	709	447	385	422	525		YFL009W	508	623	635	195	339	338		YFL009W	109	297	337	309	405	332
																		YFL010C	1878	1782	1002	1300	1288	1397		YFL010C	1243	1516	1165	1041	972	941		YFL010C	127	355	508	681	856	614
																		YFL011W	62	76	42	59	77	86		YFL011W	107	114	95	32	63	75		YFL011W	39	99	111	103	90	88
																		YFL012W	54	50	38	65	88	74		YFL012W	104	117	115	20	51	79		YFL012W	33	108	110	42	57	58
																		YFL012W-A	0	0	1	0	0	0		YFL012W-A	0	0	0	0	1	0		YFL012W-A	1	0	1	0	1	1
																		YFL013C	811	845	426	314	303	325		YFL013C	540	689	582	194	173	201		YFL013C	76	260	255	201	265	155
																		YFL014W	34180	33436	18930	25539	52620	29109		YFL014W	58887	68753	57144	73300	54243	63691		YFL014W	10017	30892	42492	53786	40895	42985
																		YFL015C	1	3	0	0	0	1		YFL015C	1	2	3	1	0	0		YFL015C	0	0	2	1	2	0
																		YFL015W-A	0	0	0	0	0	2		YFL015W-A	1	0	0	0	0	1		YFL015W-A	0	0	0	0	0	0
																		YFL016C	1610	1698	953	961	1278	1189		YFL016C	1751	2413	1932	750	915	1071		YFL016C	332	1140	1357	1275	1471	1259
																		YFL017C	191	173	84	176	328	254		YFL017C	195	244	209	367	266	304		YFL017C	39	144	177	262	316	271
																		YFL017W-A	89	76	50	84	79	66		YFL017W-A	73	68	61	87	59	70		YFL017W-A	10	29	35	55	72	55
																		YFL018C	3242	3243	1880	2596	3615	3361		YFL018C	2725	3161	2775	1573	2248	2322		YFL018C	334	1123	1250	2140	2545	1583
																		YFL022C	1768	1621	938	425	386	492		YFL022C	702	895	675	251	253	247		YFL022C	51	161	222	194	259	160
																		YFL024C	1018	941	569	382	442	384		YFL024C	449	639	629	95	300	293		YFL024C	113	312	362	279	375	333
																		YFL025C	699	695	475	271	297	371		YFL025C	398	390	467	60	224	183		YFL025C	69	197	181	167	197	193
																		YFL026W	280	266	186	76	102	102		YFL026W	184	206	199	51	98	84		YFL026W	35	114	140	93	126	99
																		YFL027C	274	249	178	178	212	194		YFL027C	229	262	263	52	155	130		YFL027C	41	126	140	97	113	113
																		YFL028C	747	702	404	621	810	685		YFL028C	669	853	778	463	544	558		YFL028C	136	462	534	549	700	442
																		YFL029C	248	255	155	139	141	154		YFL029C	203	290	224	132	115	101		YFL029C	23	66	88	76	129	62
																		YFL030W	362	338	166	216	344	207		YFL030W	406	609	458	257	291	318		YFL030W	105	276	394	292	326	244
																		YFL031C-A	0	0	0	0	0	0		YFL031C-A	0	0	0	0	0	0		YFL031C-A	0	0	0	0	0	0
																		YFL031W	4404	3833	2229	2643	3107	2923		YFL031W	3279	3702	3662	917	2826	2996		YFL031W	702	1876	2391	3173	2923	3489
																		YFL033C	1895	2090	1170	666	899	955		YFL033C	1509	1940	1909	331	679	669		YFL033C	378	1243	1321	585	692	668
																		YFL034C-A	1316	1338	815	375	176	224		YFL034C-A	371	384	327	167	174	104		YFL034C-A	28	85	109	65	78	46
																		YFL034C-B	273	273	125	120	117	107		YFL034C-B	161	198	172	48	91	77		YFL034C-B	15	53	53	39	59	58
																		YFL034W	359	326	228	176	216	225		YFL034W	231	336	317	113	140	148		YFL034W	55	175	161	114	172	115
																		YFL036W	1590	1525	983	521	440	615		YFL036W	870	1109	1160	128	312	311		YFL036W	137	495	512	264	303	297
																		YFL037W	2419	2035	1249	646	532	699		YFL037W	1230	1486	1246	177	387	305		YFL037W	86	272	299	245	289	198
																		YFL038C	2750	2572	1410	1745	2105	1908		YFL038C	2211	2595	2063	1519	1545	1440		YFL038C	278	808	1006	1630	1958	1252
																		YFL039C	15212	13859	7843	7100	7763	7343		YFL039C	9137	10705	9255	5267	6907	6939		YFL039C	1254	3843	4463	5732	5914	5819
																		YFL040W	20	21	11	40	50	51		YFL040W	54	69	86	15	36	47		YFL040W	13	63	57	24	37	31
																		YFL041W	622	708	369	255	388	320		YFL041W	614	749	691	156	307	368		YFL041W	179	493	557	352	483	356
																		YFL042C	837	836	435	513	646	587		YFL042C	619	875	773	338	498	543		YFL042C	134	443	511	451	554	425
																		YFL044C	593	623	374	443	605	501		YFL044C	497	730	628	183	395	512		YFL044C	97	313	361	594	792	708
																		YFL045C	3088	2596	1663	1204	1213	1223		YFL045C	1405	1679	1513	632	1054	1231		YFL045C	205	589	664	794	834	965
																		YFL046W	314	380	218	362	431	384		YFL046W	289	312	245	271	318	336		YFL046W	41	153	134	256	316	260
																		YFL047W	512	483	301	208	176	203		YFL047W	249	286	316	81	137	112		YFL047W	27	108	119	100	128	82
																		YFL048C	1060	1016	589	384	399	482		YFL048C	560	732	599	156	305	309		YFL048C	86	244	271	225	297	199
																		YFL049W	682	689	360	381	619	451		YFL049W	652	882	843	277	424	562		YFL049W	166	518	688	522	641	447
																		YFL050C	1031	1006	592	283	376	357		YFL050C	586	870	808	69	224	235		YFL050C	154	431	489	238	278	207
																		YFL052W	306	243	154	112	125	157		YFL052W	300	377	374	33	67	89		YFL052W	83	250	238	78	120	92
																		YFL053W	878	896	554	115	134	125		YFL053W	943	930	1016	81	110	109		YFL053W	135	341	430	149	117	115
																		YFL054C	106	91	43	57	78	60		YFL054C	106	131	115	25	73	71		YFL054C	31	88	96	70	60	49
																		YFL055W	98	76	45	52	75	59		YFL055W	168	184	170	13	40	45		YFL055W	36	141	132	58	75	59
																		YFL058W	33	26	20	39	85	50		YFL058W	7585	4970	4800	85	131	83		YFL058W	155	359	312	67	67	58
																		YFR001W	508	447	287	343	319	324		YFR001W	285	307	343	189	219	189		YFR001W	40	152	159	160	215	133
																		YFR002W	1194	1143	687	568	586	701		YFR002W	660	790	779	204	474	470		YFR002W	104	326	314	311	342	417
																		YFR003C	967	959	583	716	1056	812		YFR003C	1023	1280	1055	935	879	949		YFR003C	221	790	995	970	1062	849
																		YFR004W	1823	1631	952	1233	1403	1271		YFR004W	1315	1603	1335	1096	976	1014		YFR004W	171	544	621	1028	1257	897
																		YFR005C	386	381	238	181	217	237		YFR005C	216	254	253	85	145	135		YFR005C	41	146	113	70	80	73
																		YFR006W	2105	1978	1178	1376	1807	1666		YFR006W	2246	2628	2512	589	1349	1343		YFR006W	354	1192	1278	887	1054	900
																		YFR007W	538	506	286	284	412	317		YFR007W	493	593	512	237	271	333		YFR007W	89	282	304	268	286	255
																		YFR008W	204	220	135	109	165	106		YFR008W	151	165	123	67	136	146		YFR008W	13	80	76	126	158	129
																		YFR009W	1176	1061	669	509	678	549		YFR009W	747	963	813	376	546	623		YFR009W	199	613	709	499	612	586
																		YFR009W-A	0	0	0	0	0	0		YFR009W-A	0	0	0	0	0	0		YFR009W-A	0	0	0	0	0	0
																		YFR010W	1420	1343	787	500	600	589		YFR010W	998	1157	1136	301	475	430		YFR010W	142	543	581	267	338	283
																		YFR011C	660	689	409	376	542	469		YFR011C	475	616	575	304	329	300		YFR011C	55	174	171	277	374	275
																		YFR012W	46	25	32	76	96	84		YFR012W	73	80	85	56	72	112		YFR012W	23	56	70	91	91	65
																		YFR013W	536	571	328	205	183	201		YFR013W	240	336	310	63	120	116		YFR013W	30	126	122	83	123	89
																		YFR014C	737	765	424	1024	1478	1149		YFR014C	764	1016	935	695	1061	1189		YFR014C	169	567	592	1081	1460	1121
																		YFR015C	858	944	505	743	707	878		YFR015C	995	1329	1250	360	506	489		YFR015C	185	532	631	463	516	439
																		YFR016C	1023	986	636	482	581	609		YFR016C	651	933	810	489	447	502		YFR016C	130	353	443	502	610	428
																		YFR017C	800	816	383	1059	2102	1367		YFR017C	1365	2002	1439	1682	1978	2677		YFR017C	317	946	1171	2786	2533	2993
																		YFR018C	438	504	257	209	215	229		YFR018C	382	521	374	186	232	207		YFR018C	73	165	222	224	256	231
																		YFR019W	1085	948	665	355	447	458		YFR019W	786	887	879	198	412	465		YFR019W	155	448	529	357	367	475
																		YFR021W	492	576	301	294	330	378		YFR021W	530	694	584	220	285	296		YFR021W	191	569	742	261	284	251
																		YFR022W	842	829	546	548	802	699		YFR022W	637	905	849	307	544	631		YFR022W	223	595	715	541	725	534
																		YFR023W	18	15	15	19	44	19		YFR023W	77	79	82	7	32	22		YFR023W	20	61	56	21	29	35
																		YFR024C-A	1786	1758	1015	711	868	880		YFR024C-A	1172	1373	1193	352	658	639		YFR024C-A	149	439	570	585	738	567
																		YFR025C	475	476	273	308	307	281		YFR025C	273	302	278	148	231	214		YFR025C	45	118	165	184	214	155
																		YFR027W	267	238	147	131	128	115		YFR027W	172	237	216	123	111	123		YFR027W	33	100	122	110	142	107
																		YFR028C	672	635	352	186	201	240		YFR028C	262	399	326	93	131	123		YFR028C	32	124	154	115	141	76
																		YFR029W	347	311	197	176	326	235		YFR029W	308	430	392	209	239	311		YFR029W	81	190	226	318	302	292
																		YFR030W	4063	3900	2278	1472	2039	1795		YFR030W	2588	2988	3061	650	1504	1461		YFR030W	385	1335	1461	871	1162	1085
																		YFR031C	559	536	376	236	316	326		YFR031C	534	571	696	110	215	219		YFR031C	99	348	392	180	257	196
																		YFR031C-A	5722	5057	2955	1264	1188	1315		YFR031C-A	2390	2852	2538	914	1195	943		YFR031C-A	256	763	975	568	694	477
																		YFR032C	18	13	6	23	25	17		YFR032C	99	120	67	21	28	17		YFR032C	14	48	75	29	29	27
																		YFR032C-A	2066	1993	1266	886	956	910		YFR032C-A	988	1031	939	895	792	664		YFR032C-A	161	326	408	408	497	328
																		YFR033C	717	552	346	633	999	613		YFR033C	944	1120	919	996	840	1004		YFR033C	199	699	870	1128	1192	1006
																		YFR034C	470	434	221	162	192	210		YFR034C	304	509	372	71	117	146		YFR034C	73	167	223	190	236	158
																		YFR035C	250	266	137	175	198	166		YFR035C	163	297	200	154	184	176		YFR035C	21	71	84	127	151	119
																		YFR036W	455	484	248	293	474	315		YFR036W	562	738	629	264	378	375		YFR036W	107	281	357	430	394	315
																		YFR036W-A	0	0	0	0	0	0		YFR036W-A	0	0	0	0	0	0		YFR036W-A	0	0	0	0	0	0
																		YFR037C	623	592	304	273	285	334		YFR037C	359	432	441	147	159	185		YFR037C	48	135	172	191	335	153
																		YFR039C	593	540	314	384	432	364		YFR039C	450	544	503	218	323	381		YFR039C	111	350	352	357	463	365
																		YFR040W	1204	1230	692	248	310	371		YFR040W	792	938	964	108	221	238		YFR040W	191	703	607	239	366	299
																		YFR041C	641	599	381	297	274	373		YFR041C	296	299	301	118	176	147		YFR041C	27	138	115	115	188	97
																		YFR042W	167	170	98	230	308	243		YFR042W	188	196	186	54	285	249		YFR042W	18	113	85	106	104	159
																		YFR043C	200	227	137	194	244	220		YFR043C	201	239	221	163	193	197		YFR043C	31	133	140	156	209	179
																		YFR044C	1900	1983	1123	761	736	800		YFR044C	1451	1790	1517	337	621	487		YFR044C	154	452	602	315	385	223
																		YFR045W	222	247	146	150	201	212		YFR045W	270	319	295	127	202	176		YFR045W	38	133	150	136	154	147
																		YFR046C	255	230	130	105	118	126		YFR046C	157	211	167	57	104	101		YFR046C	17	70	87	75	76	59
																		YFR047C	1150	1137	663	1133	1364	1236		YFR047C	1283	1518	1266	1393	1301	1274		YFR047C	161	519	682	1036	1030	866
																		YFR048W	453	407	270	231	236	236		YFR048W	244	323	302	67	160	197		YFR048W	61	211	222	168	211	186
																		YFR049W	485	551	287	871	1360	1014		YFR049W	777	824	734	1281	1188	1370		YFR049W	168	546	613	1287	1339	1229
																		YFR050C	2102	2126	1288	1791	2329	1928		YFR050C	1722	2027	1809	1109	1979	2135		YFR050C	265	888	1023	1676	1923	1984
																		YFR051C	2167	1985	1278	881	1042	1003		YFR051C	1333	1635	1382	577	711	751		YFR051C	165	575	613	618	777	622
																		YFR052C-A	5	5	0	21	16	91		YFR052C-A	21	8	8	30	27	19		YFR052C-A	1	7	0	9	12	23
																		YFR052W	1527	1459	889	1137	1403	1199		YFR052W	916	1163	1078	1054	1145	1140		YFR052W	125	432	518	950	1030	1103
																		YFR053C	14973	14497	8618	12797	15097	15202		YFR053C	16358	20988	19150	5656	8507	8959		YFR053C	2600	8502	8898	9990	11927	9095
																		YFR055W	2299	2360	1392	311	266	370		YFR055W	726	1069	966	116	172	144		YFR055W	90	249	253	106	144	69
																		YGL001C	3804	3036	1867	3495	3099	3167		YGL001C	3034	3286	3080	1969	2288	1965		YGL001C	500	1586	1583	1546	1873	1355
																		YGL002W	548	550	315	280	341	341		YGL002W	377	462	420	128	270	285		YGL002W	56	210	259	160	199	222
																		YGL003C	413	431	252	157	256	214		YGL003C	306	411	363	104	186	206		YGL003C	77	252	254	169	221	150
																		YGL004C	496	587	316	374	463	431		YGL004C	413	611	503	230	342	306		YGL004C	79	292	281	244	339	244
																		YGL005C	606	638	372	361	521	455		YGL005C	523	626	623	204	338	372		YGL005C	100	371	390	244	329	281
																		YGL006W	4230	4050	2535	988	1131	1256		YGL006W	2567	3258	3187	443	877	863		YGL006W	599	1644	1763	758	802	736
																		YGL007W	22	23	12	8	14	12		YGL007W	29	36	35	5	8	13		YGL007W	4	24	26	8	14	12
																		YGL008C	36114	33363	19944	9631	11458	12058		YGL008C	29848	32424	30447	1806	8424	7689		YGL008C	6438	14870	17368	6391	6426	5541
																		YGL009C	5153	4952	2921	2120	2149	2415		YGL009C	2583	3224	2867	774	1624	1616		YGL009C	679	2137	2028	1404	1728	1849
																		YGL010W	299	315	181	205	365	313		YGL010W	365	377	389	128	306	292		YGL010W	61	250	214	196	232	239
																		YGL011C	2033	2066	1183	1615	2149	1881		YGL011C	1439	1793	1651	1040	1608	1634		YGL011C	288	986	1177	1657	2069	1735
																		YGL012W	2762	2224	1454	1414	987	1527		YGL012W	1711	1970	1782	337	770	507		YGL012W	169	538	532	253	274	254
																		YGL013C	1160	1137	704	559	910	780		YGL013C	1198	1312	1447	107	591	643		YGL013C	258	956	861	527	608	592
																		YGL014C-A	0	0	0	0	0	0		YGL014C-A	0	0	0	0	0	0		YGL014C-A	0	0	0	0	0	0
																		YGL014W	782	693	478	230	276	319		YGL014W	502	472	460	43	172	141		YGL014W	89	309	226	110	142	125
																		YGL015C	7	6	6	8	8	10		YGL015C	6	16	20	9	5	6		YGL015C	4	14	14	1	1	4
																		YGL016W	897	695	402	525	546	651		YGL016W	551	553	625	149	389	366		YGL016W	90	321	281	264	319	289
																		YGL017W	398	409	262	184	211	211		YGL017W	263	298	274	98	152	173		YGL017W	40	126	168	118	170	137
																		YGL018C	331	368	202	198	262	239		YGL018C	348	399	362	192	215	216		YGL018C	58	149	189	204	222	180
																		YGL019W	923	938	496	478	541	494		YGL019W	688	875	679	311	434	411		YGL019W	106	334	396	374	459	342
																		YGL020C	755	705	421	486	546	490		YGL020C	415	544	459	276	362	322		YGL020C	57	167	182	161	225	170
																		YGL021W	620	604	375	160	163	184		YGL021W	297	303	350	44	131	97		YGL021W	38	161	125	71	81	60
																		YGL022W	2889	2875	1585	1407	1452	1569		YGL022W	1964	2325	2057	779	1013	910		YGL022W	205	602	761	764	1010	617
																		YGL023C	1136	1131	583	517	729	640		YGL023C	797	1128	925	426	462	493		YGL023C	176	449	588	573	681	451
																		YGL024W	0	0	0	0	0	1		YGL024W	0	0	0	0	0	0		YGL024W	0	1	0	1	0	0
																		YGL025C	221	204	136	119	156	125		YGL025C	192	247	180	89	125	154		YGL025C	30	87	150	158	166	140
																		YGL026C	3049	2856	1686	1018	1095	1155		YGL026C	1434	1802	1513	716	823	817		YGL026C	212	590	712	729	803	651
																		YGL027C	1315	1222	723	381	392	400		YGL027C	765	936	882	242	299	284		YGL027C	124	349	420	224	325	229
																		YGL028C	580	523	296	152	159	198		YGL028C	273	307	313	38	120	124		YGL028C	69	201	230	69	106	93
																		YGL029W	341	310	210	162	149	123		YGL029W	207	216	200	135	112	102		YGL029W	17	103	89	102	167	83
																		YGL030W	6819	6760	4074	1803	1429	1645		YGL030W	2317	2457	2005	806	1407	970		YGL030W	175	531	638	304	461	363
																		YGL031C	6597	6004	3685	1112	1075	1172		YGL031C	1710	2120	2002	875	937	738		YGL031C	185	639	777	635	750	519
																		YGL032C	39	30	20	6	15	11		YGL032C	40	32	34	9	13	15		YGL032C	20	48	52	15	25	7
																		YGL033W	82	94	68	15	25	16		YGL033W	252	295	276	6	21	29		YGL033W	100	458	372	36	28	53
																		YGL035C	791	594	325	395	372	327		YGL035C	421	573	487	157	250	252		YGL035C	78	251	282	205	242	192
																		YGL036W	983	952	587	436	569	576		YGL036W	763	823	888	137	460	524		YGL036W	156	525	486	337	403	424
																		YGL037C	15358	15406	8572	11592	17029	13504		YGL037C	17830	21372	18769	13566	14903	15645		YGL037C	2567	8487	10505	12874	12400	11134
																		YGL038C	1041	1005	640	556	604	625		YGL038C	739	974	961	222	426	400		YGL038C	110	318	347	251	346	234
																		YGL039W	1741	1482	1062	1832	1603	1896		YGL039W	953	1068	1096	701	1163	1022		YGL039W	93	314	352	783	837	823
																		YGL040C	2286	2328	1465	1095	1265	1307		YGL040C	1734	2170	1907	551	1003	896		YGL040C	229	829	798	612	758	614
																		YGL041C	0	0	0	0	0	0		YGL041C	0	0	0	0	0	0		YGL041C	0	0	0	0	0	0
																		YGL041C-B	3	0	1	1	0	0		YGL041C-B	2	1	0	1	1	5		YGL041C-B	2	0	1	1	0	0
																		YGL041W-A	5	4	4	12	23	14		YGL041W-A	12	9	11	3	19	16		YGL041W-A	0	4	2	4	1	10
																		YGL043W	523	512	288	236	236	256		YGL043W	219	297	292	107	155	167		YGL043W	31	117	118	157	252	180
																		YGL044C	678	661	410	292	384	323		YGL044C	454	575	540	212	309	303		YGL044C	92	308	353	311	378	319
																		YGL045W	1015	1029	626	641	1043	920		YGL045W	812	1114	1107	442	879	1093		YGL045W	187	617	806	1313	1633	1534
																		YGL047W	128	144	74	74	101	65		YGL047W	105	134	119	69	77	74		YGL047W	14	64	97	83	79	79
																		YGL048C	2057	1885	1184	1205	1221	1274		YGL048C	1350	1679	1393	775	787	788		YGL048C	182	660	737	882	1225	865
																		YGL049C	2342	2063	1368	1033	1329	1278		YGL049C	1420	1920	1828	466	937	833		YGL049C	191	664	803	788	936	742
																		YGL050W	523	557	371	271	268	304		YGL050W	365	403	445	193	242	211		YGL050W	45	191	184	137	141	126
																		YGL054C	1113	1096	683	720	838	746		YGL054C	847	810	898	177	657	635		YGL054C	229	857	706	220	238	397
																		YGL055W	18806	14383	9788	29975	44358	34145		YGL055W	32182	32883	33002	14180	34816	39900		YGL055W	7001	22420	25888	38737	45002	42043
																		YGL056C	730	669	365	473	728	549		YGL056C	748	981	871	427	577	703		YGL056C	212	718	928	750	818	784
																		YGL057C	410	406	243	244	375	298		YGL057C	349	374	391	150	320	327		YGL057C	63	236	261	221	279	321
																		YGL058W	675	649	408	345	363	328		YGL058W	607	674	621	252	308	272		YGL058W	96	331	361	295	365	284
																		YGL059W	466	466	247	281	411	339		YGL059W	389	526	491	133	353	371		YGL059W	128	451	433	268	375	311
																		YGL060W	625	578	352	282	347	289		YGL060W	478	622	600	82	264	255		YGL060W	107	380	364	171	266	183
																		YGL061C	456	486	260	209	262	260		YGL061C	320	402	397	141	201	197		YGL061C	79	267	303	199	225	214
																		YGL062W	2411	2320	1357	1021	1150	1101		YGL062W	1390	1712	1561	485	953	1020		YGL062W	323	911	1067	961	1037	1054
																		YGL063C-A	0	0	0	0	0	0		YGL063C-A	0	0	0	0	0	0		YGL063C-A	0	0	0	0	0	0
																		YGL063W	298	307	168	92	92	127		YGL063W	170	299	215	15	62	35		YGL063W	23	71	104	37	75	36
																		YGL064C	899	866	534	386	447	444		YGL064C	577	701	682	192	337	346		YGL064C	101	353	412	348	403	408
																		YGL065C	771	753	453	317	306	330		YGL065C	494	600	523	81	239	213		YGL065C	52	244	242	163	175	165
																		YGL066W	532	483	314	194	234	246		YGL066W	306	442	389	117	182	205		YGL066W	82	173	229	156	229	184
																		YGL067W	655	643	383	366	468	428		YGL067W	380	485	449	230	358	410		YGL067W	82	237	263	254	294	279
																		YGL068W	440	456	308	284	427	353		YGL068W	371	412	386	586	410	500		YGL068W	38	195	186	305	359	385
																		YGL069C	0	0	0	1	0	0		YGL069C	0	0	0	1	1	0		YGL069C	0	0	1	1	0	0
																		YGL070C	490	464	286	159	157	167		YGL070C	269	330	260	105	147	105		YGL070C	33	150	178	90	119	80
																		YGL071W	686	731	432	407	725	489		YGL071W	738	946	959	258	641	785		YGL071W	291	868	1078	639	773	774
																		YGL073W	724	695	451	274	441	333		YGL073W	487	723	662	184	275	343		YGL073W	111	396	455	373	394	356
																		YGL074C	0	5	4	0	2	1		YGL074C	2	2	3	0	0	0		YGL074C	0	1	0	0	1	0
																		YGL075C	440	475	267	145	121	132		YGL075C	175	232	206	25	83	79		YGL075C	48	99	120	60	73	92
																		YGL076C	9233	8319	5016	1400	1210	1575		YGL076C	2482	2879	2620	778	1073	781		YGL076C	224	796	959	466	573	403
																		YGL077C	1907	1784	1043	1087	1165	1250		YGL077C	1367	1527	1381	503	936	1044		YGL077C	251	752	781	721	846	851
																		YGL078C	888	782	488	380	365	362		YGL078C	439	555	501	137	320	270		YGL078C	87	291	292	190	275	226
																		YGL079W	230	200	111	157	171	170		YGL079W	144	125	144	39	141	120		YGL079W	19	78	70	72	88	102
																		YGL080W	611	638	414	336	408	355		YGL080W	421	444	474	277	359	352		YGL080W	55	210	207	257	249	247
																		YGL081W	73	75	39	47	64	78		YGL081W	62	81	77	37	51	49		YGL081W	16	36	53	33	43	25
																		YGL082W	803	696	463	358	404	384		YGL082W	611	708	671	189	338	380		YGL082W	165	528	594	389	441	393
																		YGL083W	567	554	337	232	202	264		YGL083W	299	441	395	71	165	114		YGL083W	47	195	156	89	140	108
																		YGL084C	1005	978	613	437	440	602		YGL084C	738	658	736	109	270	288		YGL084C	70	231	241	183	222	179
																		YGL085W	587	599	310	348	402	399		YGL085W	531	688	591	299	306	321		YGL085W	81	347	387	306	383	350
																		YGL087C	824	891	507	650	841	680		YGL087C	754	857	780	405	698	673		YGL087C	76	329	338	462	464	424
																		YGL089C	190	195	102	72	90	97		YGL089C	148	199	168	53	85	98		YGL089C	42	115	120	96	103	124
																		YGL090W	473	492	297	174	174	197		YGL090W	265	415	404	38	84	90		YGL090W	90	314	226	133	220	120
																		YGL091C	352	362	212	225	287	235		YGL091C	256	301	277	145	205	229		YGL091C	34	145	165	221	248	225
																		YGL092W	1509	1343	894	583	498	719		YGL092W	731	963	1005	144	357	310		YGL092W	140	472	443	218	312	259
																		YGL093W	710	569	433	187	252	205		YGL093W	388	533	505	71	175	208		YGL093W	74	270	296	121	168	123
																		YGL094C	834	720	476	314	337	360		YGL094C	503	675	579	120	289	288		YGL094C	102	322	317	250	269	284
																		YGL095C	661	635	393	670	880	796		YGL095C	556	596	630	330	565	563		YGL095C	92	390	357	451	538	483
																		YGL096W	1640	1736	1028	860	794	936		YGL096W	831	1030	1022	183	485	459		YGL096W	79	264	252	357	503	371
																		YGL097W	614	526	311	314	345	312		YGL097W	380	375	356	217	219	256		YGL097W	57	194	199	252	323	196
																		YGL098W	390	375	215	177	231	184		YGL098W	200	264	252	72	128	148		YGL098W	27	107	97	104	128	93
																		YGL099W	568	514	316	235	264	257		YGL099W	317	413	369	127	180	133		YGL099W	42	169	158	132	155	110
																		YGL100W	618	576	325	286	228	290		YGL100W	362	426	370	285	234	228		YGL100W	47	144	165	159	181	149
																		YGL101W	337	195	109	301	130	152		YGL101W	165	140	116	178	119	114		YGL101W	25	93	83	89	85	87
																		YGL102C	0	0	0	0	0	0		YGL102C	0	0	0	0	0	0		YGL102C	0	0	0	0	0	0
																		YGL103W	2950	2950	1688	856	753	703		YGL103W	1138	1189	1066	977	668	572		YGL103W	101	334	421	376	454	437
																		YGL104C	668	768	418	389	532	462		YGL104C	565	760	671	133	386	381		YGL104C	103	387	406	228	278	285
																		YGL105W	2505	2517	1471	1072	1229	1318		YGL105W	1601	2060	1783	703	975	720		YGL105W	223	885	961	528	640	423
																		YGL106W	1501	1478	795	967	1177	1089		YGL106W	1021	1216	1031	851	733	656		YGL106W	82	305	406	623	767	443
																		YGL107C	2354	2260	1385	668	794	756		YGL107C	1512	1859	1830	386	585	694		YGL107C	233	730	826	565	619	639
																		YGL108C	465	445	310	371	473	429		YGL108C	442	581	505	411	407	331		YGL108C	87	306	348	318	400	237
																		YGL110C	507	519	334	265	242	317		YGL110C	302	385	386	127	156	157		YGL110C	47	185	213	137	167	125
																		YGL111W	337	295	200	195	187	244		YGL111W	166	196	199	77	133	107		YGL111W	23	97	85	89	141	103
																		YGL112C	620	621	393	401	464	421		YGL112C	408	459	528	182	355	380		YGL112C	71	239	267	198	264	286
																		YGL113W	714	696	424	303	384	350		YGL113W	525	660	632	208	316	295		YGL113W	146	484	522	287	323	272
																		YGL114W	644	634	390	450	703	559		YGL114W	450	690	567	270	574	703		YGL114W	126	349	345	676	754	686
																		YGL115W	1372	1301	846	651	868	795		YGL115W	1088	1237	1178	409	768	701		YGL115W	135	560	548	379	432	521
																		YGL116W	528	436	339	139	138	163		YGL116W	237	320	317	56	98	80		YGL116W	41	145	144	104	125	61
																		YGL117W	400	423	278	180	177	227		YGL117W	192	215	233	66	137	127		YGL117W	37	132	115	88	91	120
																		YGL119W	694	653	444	222	249	256		YGL119W	395	514	472	131	164	173		YGL119W	86	231	222	134	185	150
																		YGL120C	576	532	307	204	258	240		YGL120C	400	484	460	130	245	236		YGL120C	80	244	314	179	245	232
																		YGL121C	1054	1128	669	1073	1431	1282		YGL121C	1211	1507	1410	981	1214	1163		YGL121C	192	697	851	766	906	774
																		YGL122C	488	456	255	303	256	289		YGL122C	245	300	312	146	236	232		YGL122C	50	147	208	255	296	294
																		YGL123C-A	0	0	0	0	0	0		YGL123C-A	0	0	0	0	0	0		YGL123C-A	0	0	0	0	0	0
																		YGL123W	6492	5874	3324	1474	1441	1492		YGL123W	2231	2734	2191	1279	1573	1355		YGL123W	237	741	977	837	940	844
																		YGL124C	532	519	324	434	563	498		YGL124C	437	547	535	261	387	434		YGL124C	95	279	306	326	367	291
																		YGL125W	1790	1602	837	567	563	585		YGL125W	1006	1209	998	156	541	734		YGL125W	232	597	753	981	979	1052
																		YGL126W	726	664	368	496	546	565		YGL126W	671	866	617	203	396	343		YGL126W	118	250	359	515	616	419
																		YGL127C	153	180	77	81	102	74		YGL127C	158	219	174	114	111	94		YGL127C	24	73	92	80	96	86
																		YGL128C	304	301	172	137	236	170		YGL128C	256	320	253	136	188	217		YGL128C	43	153	195	209	184	202
																		YGL129C	2580	2584	1641	1031	1412	1221		YGL129C	2476	2766	2757	519	1078	1167		YGL129C	333	1223	1110	755	788	952
																		YGL130W	504	536	277	281	323	283		YGL130W	326	366	393	193	187	203		YGL130W	64	222	192	188	240	172
																		YGL131C	870	756	462	234	308	303		YGL131C	437	565	539	123	228	236		YGL131C	110	288	282	169	207	206
																		YGL133W	429	376	212	130	137	141		YGL133W	170	238	241	53	99	95		YGL133W	64	179	146	96	95	108
																		YGL134W	538	496	260	365	485	379		YGL134W	391	467	427	210	321	368		YGL134W	98	259	283	307	401	397
																		YGL135W	10941	9464	5543	1975	1656	1844		YGL135W	3275	3763	3398	1050	1643	1192		YGL135W	283	897	1103	764	972	701
																		YGL136C	367	384	255	237	297	271		YGL136C	287	291	267	157	234	231		YGL136C	67	213	208	236	236	221
																		YGL137W	2384	2286	1391	1225	1286	1373		YGL137W	1516	1837	1648	630	778	784		YGL137W	225	682	781	669	862	558
																		YGL138C	29	24	15	6	16	12		YGL138C	154	178	165	9	13	13		YGL138C	24	105	111	18	15	18
																		YGL139W	805	814	504	340	357	377		YGL139W	580	706	584	62	289	255		YGL139W	109	331	316	179	217	169
																		YGL140C	1429	1433	916	422	506	557		YGL140C	834	1015	1004	242	369	356		YGL140C	137	462	437	232	303	217
																		YGL141W	990	912	572	611	849	787		YGL141W	956	1103	1184	256	506	591		YGL141W	270	801	756	468	535	471
																		YGL142C	362	336	220	220	330	285		YGL142C	311	355	350	131	245	273		YGL142C	67	257	273	221	244	237
																		YGL143C	728	740	412	277	341	295		YGL143C	606	843	742	291	318	339		YGL143C	138	445	466	327	423	376
																		YGL144C	638	637	432	264	318	342		YGL144C	435	624	551	187	224	256		YGL144C	110	304	341	252	313	241
																		YGL145W	485	495	306	316	269	341		YGL145W	260	320	345	31	141	154		YGL145W	52	178	124	87	113	86
																		YGL146C	34	24	13	21	30	20		YGL146C	47	73	63	12	18	24		YGL146C	15	36	67	37	34	29
																		YGL147C	3310	2978	1770	197	117	138		YGL147C	386	513	506	99	168	144		YGL147C	85	240	255	49	74	80
																		YGL148W	3050	3081	1652	902	1146	1021		YGL148W	1346	1699	1385	783	974	1056		YGL148W	233	685	820	937	1040	891
																		YGL150C	1434	1284	903	447	544	629		YGL150C	797	1036	1005	188	411	407		YGL150C	163	528	523	283	395	344
																		YGL151W	804	823	537	469	575	606		YGL151W	495	653	622	163	392	348		YGL151W	86	334	287	211	303	254
																		YGL153W	574	558	340	471	672	562		YGL153W	421	517	476	599	502	540		YGL153W	79	289	372	484	571	415
																		YGL154C	387	318	203	309	393	348		YGL154C	189	271	228	127	311	310		YGL154C	36	135	120	221	233	256
																		YGL155W	463	507	295	170	164	158		YGL155W	153	204	199	58	127	94		YGL155W	28	62	83	78	115	103
																		YGL156W	1678	1661	1154	3217	4611	4185		YGL156W	4329	4940	4866	1258	3447	3703		YGL156W	963	2993	3243	2947	3521	3093
																		YGL157W	3002	2718	1630	835	800	883		YGL157W	888	1183	1107	391	669	600		YGL157W	117	326	351	327	391	358
																		YGL158W	917	955	531	220	306	260		YGL158W	417	576	513	155	214	240		YGL158W	111	339	461	174	201	165
																		YGL159W	894	760	542	409	422	511		YGL159W	650	646	684	198	319	314		YGL159W	79	290	279	179	223	194
																		YGL160W	532	457	265	188	245	257		YGL160W	356	432	421	107	257	208		YGL160W	104	331	306	154	219	163
																		YGL161C	853	817	451	527	620	575		YGL161C	625	740	670	242	486	483		YGL161C	77	283	376	329	335	271
																		YGL162W	46	59	38	25	19	20		YGL162W	32	38	34	12	24	25		YGL162W	7	26	30	25	17	35
																		YGL163C	920	863	485	384	520	450		YGL163C	671	999	910	155	369	412		YGL163C	165	579	646	410	523	505
																		YGL164C	420	390	250	228	246	280		YGL164C	250	304	325	148	230	207		YGL164C	46	169	182	165	192	155
																		YGL166W	536	519	262	352	505	432		YGL166W	494	636	551	337	424	469		YGL166W	110	274	363	451	542	456
																		YGL167C	2750	2740	1724	835	980	999		YGL167C	1831	1972	2215	206	780	877		YGL167C	437	1334	1314	719	716	911
																		YGL169W	288	261	177	166	170	212		YGL169W	144	170	176	67	132	139		YGL169W	36	93	99	80	141	83
																		YGL170C	3	7	4	14	22	11		YGL170C	33	29	17	14	14	29		YGL170C	9	23	38	20	31	26
																		YGL171W	285	250	170	102	65	98		YGL171W	115	142	132	33	48	36		YGL171W	25	49	48	26	47	21
																		YGL172W	818	723	427	410	494	511		YGL172W	522	726	660	226	457	456		YGL172W	114	399	429	348	454	485
																		YGL173C	3516	3288	2066	887	961	1080		YGL173C	1845	2180	2206	369	696	787		YGL173C	377	1120	1214	625	738	771
																		YGL174W	254	214	137	211	243	199		YGL174W	181	225	230	135	196	200		YGL174W	32	111	116	177	259	196
																		YGL176C	501	470	286	276	395	295		YGL176C	412	513	539	129	292	346		YGL176C	100	309	354	249	292	313
																		YGL179C	1254	1282	813	1240	1590	1499		YGL179C	1063	1247	1188	791	1309	1367		YGL179C	266	891	999	949	1125	1144
																		YGL180W	811	894	506	390	527	524		YGL180W	916	984	976	115	424	486		YGL180W	202	633	681	471	547	594
																		YGL181W	693	655	346	352	438	392		YGL181W	441	627	527	229	330	324		YGL181W	85	304	351	291	332	310
																		YGL183C	31	35	17	8	24	12		YGL183C	25	27	26	2	22	22		YGL183C	18	43	59	23	28	18
																		YGL184C	1947	2101	1185	545	709	656		YGL184C	1127	1605	1410	299	494	492		YGL184C	218	731	787	444	500	413
																		YGL185C	483	484	291	185	243	265		YGL185C	440	604	468	166	188	186		YGL185C	63	253	188	134	144	122
																		YGL186C	1480	1688	1021	345	452	384		YGL186C	1034	1241	1063	230	371	269		YGL186C	112	379	286	114	146	93
																		YGL187C	529	408	180	555	829	571		YGL187C	516	522	502	428	830	973		YGL187C	181	611	559	856	925	885
																		YGL188C-A	62	68	38	43	20	34		YGL188C-A	24	23	27	10	16	16		YGL188C-A	4	11	15	24	22	28
																		YGL189C	5864	5375	3328	2437	2978	2254		YGL189C	2241	2857	2640	2837	2839	2639		YGL189C	253	982	1108	1845	2080	1822
																		YGL190C	916	874	478	411	417	469		YGL190C	629	600	625	143	313	278		YGL190C	132	416	338	205	240	220
																		YGL191W	1034	868	487	2195	3817	2585		YGL191W	2406	2542	2436	1846	3274	3705		YGL191W	673	2461	2608	3783	4520	3845
																		YGL192W	550	467	264	221	313	279		YGL192W	380	482	445	87	224	228		YGL192W	86	235	306	236	281	212
																		YGL194C	424	373	214	220	278	292		YGL194C	273	345	273	130	198	215		YGL194C	40	149	169	156	213	162
																		YGL194C-A	82	67	51	90	74	97		YGL194C-A	61	78	60	42	83	78		YGL194C-A	16	26	39	47	48	57
																		YGL195W	2545	2294	1443	725	718	928		YGL195W	1122	1227	1228	361	572	548		YGL195W	147	542	503	343	362	324
																		YGL197W	1821	1869	1083	502	547	589		YGL197W	1306	1813	1748	195	444	453		YGL197W	310	936	1020	399	517	416
																		YGL198W	150	142	74	131	161	157		YGL198W	134	201	140	276	185	224		YGL198W	24	62	75	139	124	142
																		YGL199C	0	1	0	0	7	1		YGL199C	1	1	3	0	0	2		YGL199C	0	0	0	2	2	1
																		YGL200C	1440	1348	708	670	925	756		YGL200C	942	1198	986	622	804	717		YGL200C	99	316	396	559	619	536
																		YGL201C	721	677	440	179	180	212		YGL201C	317	466	377	62	127	94		YGL201C	29	150	145	85	124	79
																		YGL202W	3744	3786	2202	1098	761	1132		YGL202W	1111	1456	1176	232	542	362		YGL202W	118	436	404	207	284	216
																		YGL203C	2234	2193	1391	688	843	847		YGL203C	1392	1652	1629	248	570	530		YGL203C	200	687	746	422	605	441
																		YGL205W	318	325	199	309	584	456		YGL205W	618	840	821	195	442	528		YGL205W	192	689	625	379	507	484
																		YGL206C	3866	3471	2272	1623	1514	2027		YGL206C	2035	2478	2526	374	903	800		YGL206C	318	1046	996	508	637	470
																		YGL207W	2408	2120	1271	634	540	766		YGL207W	964	1164	1143	262	388	390		YGL207W	150	458	507	336	406	342
																		YGL208W	372	352	201	268	359	282		YGL208W	391	537	430	189	267	330		YGL208W	64	245	293	260	346	318
																		YGL209W	1208	903	563	654	620	703		YGL209W	523	784	738	354	500	430		YGL209W	132	415	499	393	555	386
																		YGL210W	776	712	465	478	546	508		YGL210W	596	690	580	385	478	440		YGL210W	75	236	273	401	413	407
																		YGL211W	849	790	527	350	337	360		YGL211W	437	573	512	241	266	258		YGL211W	77	241	260	277	326	219
																		YGL212W	272	236	167	72	37	70		YGL212W	97	153	145	4	16	16		YGL212W	11	45	49	24	52	10
																		YGL213C	320	290	179	174	145	168		YGL213C	168	239	231	37	64	74		YGL213C	30	92	89	74	128	75
																		YGL214W	0	0	0	0	0	0		YGL214W	0	0	0	0	0	0		YGL214W	0	0	0	0	0	0
																		YGL215W	1252	1145	715	594	755	760		YGL215W	886	858	916	78	689	625		YGL215W	133	413	400	410	430	493
																		YGL216W	354	328	208	139	160	170		YGL216W	240	282	289	73	119	126		YGL216W	42	108	128	97	149	114
																		YGL217C	1	1	0	0	0	1		YGL217C	0	2	0	0	0	0		YGL217C	0	1	1	0	1	0
																		YGL219C	1235	1302	762	697	1058	837		YGL219C	1196	1557	1376	543	793	921		YGL219C	220	802	910	869	982	782
																		YGL220W	209	230	136	124	170	134		YGL220W	145	158	155	197	127	170		YGL220W	13	51	70	101	146	110
																		YGL221C	692	617	365	388	430	405		YGL221C	382	446	364	388	312	266		YGL221C	49	165	186	232	293	233
																		YGL222C	116	75	46	94	81	82		YGL222C	50	68	45	101	76	86		YGL222C	8	27	31	72	64	64
																		YGL223C	391	352	224	307	480	365		YGL223C	198	238	260	154	324	333		YGL223C	44	140	165	234	251	277
																		YGL224C	1575	1430	886	441	641	538		YGL224C	830	1001	910	485	521	547		YGL224C	163	635	627	397	409	343
[truncated: 3,621 more rows]

## Sheet: Table S5 Flux ratios
	ALL Flux ratios							Flux Ratios in Figures 1- 3
[truncated: 3,572 more rows]

[truncated: 2 more sheets: Table S6 Lipid exchange, Table S7 Comp S. c. & S. u.]
